# Supplementary material for: Genetic overlap between Parkinson’s disease and inflammatory bowel disease
Source: Brain Commun. 2023 Jan 3;5(1):fcad002. doi: 10.1093/braincomms/fcad002 (PMC9847552; doi:10.1093/braincomms/fcad002)
Supplement: fcad002_Supplementary_Data [file fcad002_supplementary_data.zip]

Archive with 2 entries (2 files):
- Supplementary Figure 1.pdf
- Supplementary tables.xlsx
