# Supplementary material for: Genetic overlap between Parkinson’s disease and inflammatory bowel disease
Source: Brain Commun. 2023 Jan 3;5(1):fcad002. doi: 10.1093/braincomms/fcad002 (PMC9847552; doi:10.1093/braincomms/fcad002)
Supplement: fcad002_Supplementary_Data [file fcad002_supplementary_data.zip › Supplementary tables.xlsx]

## Sheet: Table_1_loci_pdcd
Supp Table 1	The independent pleiotropic loci with conjunctional false discovery rate less than 0.01 for Parkinson's disease and Crohn's disease
	Locus	The nearest gene of the SNP based on ANNOVAR annotations.
	n_same	Number of the regional SNPs with concordant genetic effects on the two phenotypes
	n_opp	Number of the regional SNPs with opposite genetic effects on the two phenotypes
	direction_locus	The direction of pleiotropy for the locus, defined by the proportion of concordant SNPs among total SNPs within the locus
	direction_snp	The direction of pleiotropy for the lead SNP of the locus
	distance	Distance of the SNP to the nearest gene, in kb
	function	Functional consequence of the SNP on the gene obtained from ANNOVAR
	common_locus	Denoting whether the locus is a common pleiotropic locus for both PD-CD and PD-UC
GenomicLocus	Locus	CHR	Start	End	n_same	n_opp	direction_locus	SNP	conj_fdr	MAF	direction_snp	distance	function	common_locus
1	DR1	1	93538949	93895483	0	66	Antagonistic	rs11576494	0.00354	0.3638	Opposite	1910	intergenic	No
2	CD160	1	145562881	145718124	1	0	Concordant	rs744877	0.00563	0.4553	Same	0	intronic	No
3	NUP210L	1	153768179	154270018	1	0	Concordant	rs34305899	0.00994	0.1352	Same	0	intronic	No
4	EFNA3	1	155033317	155816085	4	33	Ambiguous	rs35902694	6.7e-05	0.3658	Opposite	0:0	intronic	Yes
5	FCGR2A	1	161472158	161474825	0	2	Antagonistic	rs10800309	0.00171	0.3002	Opposite	3061	intergenic	Yes
6	MROH3P	1	200874375	201032273	7	0	Concordant	rs3738255	0.00534	0.3479	Same	0	UTR3	Yes
7	RPS27P5	1	226954879	226965334	0	14	Antagonistic	rs10916037	0.000332	0.4851	Opposite	8844	intergenic	No
8	IL1R2	2	102605823	102650377	0	3	Antagonistic	rs3218921	0.00308	0.2515	Opposite	0	intronic	Yes
9	MBD5	2	148534374	148956584	0	25	Antagonistic	rs13001158	0.00544	0.4095	Opposite	0	intronic	No
10	IP6K2	3	48446237	49749976	5	4	Ambiguous	rs73082337	0.00259	0.1203	Same	0	intronic	Yes
11	SLC39A8	4	103001649	103387161	0	14	Antagonistic	rs13107325	4.13e-06	0.07952	Opposite	0	exonic	No
12	HIST1H2BO	6	27607111	28168326	0	12	Antagonistic	rs200966	0.0033	0.1461	Opposite	482	downstream	Yes
13	MHC	6	29604683	32950511	199	9	Concordant	rs1738434	1.22e-06	0.4841	Same	0	intronic	Yes
14	HNRNPA1P41	9	4946261	4950144	1	0	Concordant	rs62541503	0.0073	0.1083	Same	358	upstream	No
15	SLC2A13	12	39306511	41036198	495	0	Concordant	rs28370649	2.34e-08	0.0169	Same	0	intronic	No
16	GALC	14	88365902	88389540	0	1	Antagonistic	rs59884956	0.00335	0.3817	Opposite	0	intronic	No
17	USP3	15	63792023	63884462	1	0	Concordant	rs55848327	0.00623	0.2008	Same	0	intronic	No
18	LITAF	16	11697890	11727983	0	5	Antagonistic	rs72781032	0.00501	0.2147	Opposite	0	intronic	No
19	RABEP2	16	28338039	29001460	0	148	Antagonistic	rs9708958	7.7e-06	0.2833	Opposite	0	intronic	Yes
20	ZNF629	16	30592110	30877636	1	0	Concordant	rs35695082	0.00453	0.168	Same	0	UTR3	No
21	ADCY7	16	50317816	50329374	0	3	Antagonistic	rs3760013	0.00771	0.3012	Opposite	0	intronic	No
22	NOD2	16	50715185	50845533	83	0	Concordant	rs2067085	2.19e-06	0.4264	Same	0	exonic	No
23	ATP6V0A1	17	40568094	40824834	67	0	Concordant	rs12936169	0.00063	0.2644	Same	0	intronic	Yes
24	SLC4A1	17	42292020	42330171	30	0	Concordant	rs7209801	0.00137	0.2793	Same	2376	intergenic	No
25	KANSL1	17	43463493	44865603	2	0	Concordant	rs62060837	0.0079	0.2406	Same	0	intronic	No
26	AJ006998.2	21	16804330	16841303	52	0	Concordant	rs1736023	7.11e-05	0.4225	Same	38257	intergenic	Yes
27	PHF5A	22	41637119	42043585	0	2	Antagonistic	rs9607805	0.00886	0.2962	Opposite	1274	intergenic	No

## Sheet: Table_2_loci_pduc
Supp Table 2	The independent pleiotropic loci with conjunctional false discovery rate less than 0.01 for Parkinson's disease and ulcerative colitis
	Locus	The nearest gene of the SNP based on ANNOVAR annotations.
	n_same	Number of the regional SNPs with concordant genetic effects on the two phenotypes
	n_opp	Number of the regional SNPs with opposite genetic effects on the two phenotypes
	direction_locus	The direction of pleiotropy for the locus, defined by the proportion of concordant SNPs among total SNPs within the locus
	direction_snp	The direction of pleiotropy for the lead SNP of the locus
	distance	Distance of the SNP to the nearest gene, in kb
	function	Functional consequence of the SNP on the gene obtained from ANNOVAR
	common_locus	Denoting whether the locus is a common pleiotropic locus for both PD-CD and PD-UC
GenomicLocus	Locus	CHR	Start	End	n_same	n_opp	direction_locus	SNP	conj_fdr	MAF	direction_snp	distance	function	common_locus
1	EFNA3	1	155068748	155142927	0	12	Antagonistic	rs7535292	0.00114	0.4712	Opposite	6453	intergenic	Yes
2	FCGR2A	1	161075260	161479745	0	17	Antagonistic	rs6658353	2.49e-07	0.4881	Opposite	6165	intergenic	Yes
3	MROH3P	1	200874375	201032273	20	0	Concordant	rs12045164	1.43e-05	0.3698	Same	0	ncRNA_intronic	Yes
4	RAB7L1	1	205663993	205757824	6	0	Concordant	rs708723	0.00145	0.4682	Same	0	UTR3	No
5	XPO1	2	61107886	61837947	1	1	Ambiguous	rs9309337	0.00379	0.2217	Opposite	0	intronic	No
6	IL1R2	2	102573815	102681675	9	0	Concordant	rs7567514	0.00693	0.2704	Same	6625	intergenic	Yes
7	PNKD:TMBIM1	2	219052546	219191569	0	3	Antagonistic	rs2271543	0.00614	0.3688	Opposite	0:0	intronic	No
8	IP6K2	3	48478088	49604904	27	1	Concordant	rs9848268	0.00252	0.2157	Same	0	intronic	Yes
9	HIST1H2BO	6	28023339	28172704	1	0	Concordant	rs17767294	0.00726	0.08549	Same	0	intronic	Yes
10	MHC	6	29665361	32961766	891	60	Concordant	rs9268556	2e-07	0.3738	Same	12058	intergenic	Yes
11	TRPS1	8	116409058	116437154	1	0	Concordant	rs800907	0.00979	0.4831	Same	0	intronic	No
12	GLYAT	11	58174653	58434545	141	0	Concordant	rs1938598	0.0041	0.2515	Same	0	intronic	No
13	RABEP2	16	28347707	28955702	0	81	Antagonistic	rs62036658	0.00101	0.338	Opposite	1812	intergenic	Yes
14	ATP6V0A1	17	40568094	40824834	35	0	Concordant	rs9897702	2.22e-05	0.2575	Same	1456	intergenic	Yes
15	AJ006998.2	21	16804330	16841303	52	0	Concordant	rs1736023	0.000213	0.4225	Same	38257	intergenic	Yes

## Sheet: Table_3_genes_pdcd
Supp Table 3	Genes prioritized for the pleiotropic loci shared by Parkinson's disease and Crohn's disease
	HUGO	HUGO (HGNC) gene symbol
	ensg	ENSG ID of the gene
	entrezID	entrez ID of the gene
	Mapping	Denoting whether the gene is prioritized by positional mapping, eQTL mapping, or both
	eQTL_tissue	Denoting the tissue (colon, substantia nigra/SN, or both) for eQTL mapped genes
GenomicLocus	HUGO	ensg	entrezID	CHR	Start (hg19)	End (hg19)	type	Mapping_method	eQTL_tissue
1	MTF2	ENSG00000143033	22823	1	93544792	93604638	protein_coding	Positional
1	TMED5	ENSG00000117500	50999	1	93615299	93646285	protein_coding	Both	Colon
1	CCDC18	ENSG00000122483	343099	1	93645476	93744287	protein_coding	Both	Colon
1	DR1	ENSG00000117505	1810	1	93811445	93835055	protein_coding	Both	Colon
2	ANKRD35	ENSG00000198483	148741	1	145549230	145568526	protein_coding	Positional
2	PIAS3	ENSG00000131788	10401	1	145575233	145586546	protein_coding	Positional
2	NUDT17	ENSG00000186364	200035	1	145586115	145589439	protein_coding	Both	Colon
2	POLR3C	ENSG00000186141	10623	1	145592605	145611025	protein_coding	Positional
2	RNF115	ENSG00000121848	27246	1	145611036	145696218	protein_coding	Positional
2	CD160	ENSG00000117281	11126	1	145695798	145715614	protein_coding	Positional
2	PDZK1	ENSG00000174827	5174	1	145726918	145764074	protein_coding	Positional
3	S100A1	ENSG00000160678	6271	1	153600402	153604513	protein_coding	eQTL	Colon
3	GATAD2B	ENSG00000143614	57459	1	153777201	153895451	protein_coding	Positional
3	DENND4B	ENSG00000198837	9909	1	153901977	153919172	protein_coding	Positional
3	CRTC2	ENSG00000160741	200186	1	153920145	153931101	protein_coding	Positional
3	SLC39A1	ENSG00000143570	27173	1	153931575	153940188	protein_coding	Positional
3	CREB3L4	ENSG00000143578	148327	1	153940010	153946839	protein_coding	Positional
3	JTB	ENSG00000143543	10899	1	153946745	153950164	protein_coding	Positional
3	RAB13	ENSG00000143545	5872	1	153954127	153958834	protein_coding	Positional
3	RPS27	ENSG00000177954	6232	1	153963235	153964626	protein_coding	Positional
3	NUP210L	ENSG00000143552	91181	1	153965161	154127592	protein_coding	Positional
3	TPM3	ENSG00000143549	7170	1	154127784	154167124	protein_coding	Positional
3	C1orf189	ENSG00000163263	388701	1	154171848	154178809	protein_coding	Positional
3	C1orf43	ENSG00000143612	25912	1	154179182	154193104	protein_coding	Positional
3	UBAP2L	ENSG00000143569	9898	1	154192655	154243986	protein_coding	Positional
3	HAX1	ENSG00000143575	10456	1	154244987	154248351	protein_coding	eQTL	Colon
4	DCST1	ENSG00000163357	149095	1	155006300	155023406	protein_coding	Positional
4	ADAM15	ENSG00000143537	8751	1	155023042	155035252	protein_coding	Positional
4	EFNA4	ENSG00000243364	1945	1	155036207	155042029	protein_coding	Positional
4	EFNA3	ENSG00000143590	1944	1	155036224	155060014	protein_coding	Both	Colon
4	EFNA3	ENSG00000251246	1944	1	155036224	155059283	protein_coding	Positional
4	EFNA1	ENSG00000169242	1942	1	155099936	155107333	protein_coding	Positional
4	SLC50A1	ENSG00000169241	55974	1	155107820	155111329	protein_coding	Positional
4	DPM3	ENSG00000179085	54344	1	155112367	155113071	protein_coding	Positional
4	KRTCAP2	ENSG00000163463	200185	1	155141884	155145951	protein_coding	Positional
4		ENSG00000273088		1	155141885	155159748	protein_coding	Positional
4	TRIM46	ENSG00000163462	80128	1	155145873	155157447	protein_coding	Positional
4	MUC1	ENSG00000185499	4582	1	155158300	155162707	protein_coding	eQTL	Colon
4	THBS3	ENSG00000169231	7059	1	155165379	155178842	protein_coding	eQTL	Colon
4	GBA	ENSG00000177628	2629	1	155204243	155214490	protein_coding	eQTL	Colon
4	FAM189B	ENSG00000160767	10712	1	155216996	155225274	protein_coding	eQTL	Colon
4	ASH1L	ENSG00000116539	55870	1	155305059	155532598	protein_coding	Positional
4	MSTO1	ENSG00000125459	55154	1	155579979	155718153	protein_coding	Positional
4	YY1AP1	ENSG00000163374	55249	1	155629237	155658791	protein_coding	Positional
4	DAP3	ENSG00000132676	7818	1	155657751	155708801	protein_coding	Positional
4	GON4L	ENSG00000116580	54856	1	155719508	155829191	protein_coding	Positional
5	FCGR2A	ENSG00000143226	2212	1	161475220	161493803	protein_coding	Positional
6	C1orf106	ENSG00000163362	55765	1	200860176	200884863	protein_coding	Both	Colon
6	KIF21B	ENSG00000116852	23046	1	200938520	200992828	protein_coding	Positional
6	CACNA1S	ENSG00000081248	779	1	201008642	201081694	protein_coding	Positional
8	IL1R2	ENSG00000115590	7850	2	102608306	102645006	protein_coding	Positional
9	ACVR2A	ENSG00000121989	92	2	148602086	148688393	protein_coding	Both	Colon
9	ORC4	ENSG00000115947	5000	2	148687968	148779147	protein_coding	Positional
9	MBD5	ENSG00000204406	55777	2	148778580	149275805	protein_coding	Positional
10	FBXW12	ENSG00000164049	285231	3	48413709	48442666	protein_coding	Positional
10	PLXNB1	ENSG00000164050	5364	3	48445261	48471594	protein_coding	Positional
10	TREX1	ENSG00000213689	11277	3	48506445	48509044	protein_coding	eQTL	Colon
10	PFKFB4	ENSG00000114268	5210	3	48555117	48599448	protein_coding	Positional
10	UCN2	ENSG00000145040	90226	3	48599160	48601206	protein_coding	Positional
10	COL7A1	ENSG00000114270	1294	3	48601506	48632700	protein_coding	Positional
10	UQCRC1	ENSG00000010256	7384	3	48636435	48648409	protein_coding	Positional
10	TMEM89	ENSG00000183396	440955	3	48658192	48659288	protein_coding	Positional
10	SLC26A6	ENSG00000225697	65010	3	48663156	48672926	protein_coding	Both	Colon
10	CELSR3	ENSG00000008300	1951	3	48673902	48700348	protein_coding	Positional
10	NCKIPSD	ENSG00000213672	51517	3	48701364	48723797	protein_coding	Both	Both
10	IP6K2	ENSG00000068745	51447	3	48725436	48777786	protein_coding	Both	Colon
10	PRKAR2A	ENSG00000114302	5576	3	48782030	48885279	protein_coding	Both	Colon
10	SLC25A20	ENSG00000178537	788	3	48894369	48936426	protein_coding	Positional
10	ARIH2OS	ENSG00000221883	646450	3	48955221	48956818	protein_coding	Positional
10	ARIH2	ENSG00000177479	10425	3	48956254	49023815	protein_coding	Both	Colon
10	P4HTM	ENSG00000178467	54681	3	49027319	49044587	protein_coding	Both	Colon
10	WDR6	ENSG00000178252	11180	3	49044495	49053386	protein_coding	Both	Both
10	DALRD3	ENSG00000178149	55152	3	49052921	49059726	protein_coding	Positional
10	NDUFAF3	ENSG00000178057	25915	3	49057892	49060928	protein_coding	Positional
10	IMPDH2	ENSG00000178035	3615	3	49061758	49066841	protein_coding	Positional
10	QRICH1	ENSG00000198218	54870	3	49067140	49131796	protein_coding	Both	Colon
10	QARS	ENSG00000172053	5859	3	49133365	49142553	protein_coding	Positional
10	USP19	ENSG00000172046	10869	3	49145479	49158371	protein_coding	Positional
10	LAMB2	ENSG00000172037	3913	3	49158547	49170551	protein_coding	Positional
10	CCDC71	ENSG00000177352	64925	3	49199968	49203754	protein_coding	Positional
10	KLHDC8B	ENSG00000185909	200942	3	49209044	49213917	protein_coding	Positional
10	C3orf84	ENSG00000236980	646498	3	49215065	49229291	protein_coding	Positional
10	CCDC36	ENSG00000173421	339834	3	49235861	49295537	protein_coding	Both	Colon
10		ENSG00000225399		3	49297518	49298744	protein_coding	Both	Colon
10	C3orf62	ENSG00000188315	375341	3	49306035	49315342	protein_coding	Both	Colon
10	USP4	ENSG00000114316	7375	3	49315264	49378145	protein_coding	Positional
10	GPX1	ENSG00000233276	2876	3	49394609	49396033	protein_coding	eQTL	Colon
10	RHOA	ENSG00000067560	387	3	49396578	49450431	protein_coding	Positional
10	TCTA	ENSG00000145022	6988	3	49449639	49453908	protein_coding	Both	Colon
10	AMT	ENSG00000145020	275	3	49454211	49460186	protein_coding	Both	Colon
10	NICN1	ENSG00000145029	84276	3	49460379	49466759	protein_coding	Both	Colon
10	DAG1	ENSG00000173402	1605	3	49506146	49573048	protein_coding	Positional
10	BSN	ENSG00000164061	8927	3	49591922	49708978	protein_coding	Positional
10	MST1	ENSG00000173531	4485	3	49721380	49726934	protein_coding	Both	Colon
10	RNF123	ENSG00000164068	63891	3	49726932	49758962	protein_coding	Both	Colon
10	AMIGO3	ENSG00000176020	386724	3	49754267	49761349	protein_coding	Positional
10	GMPPB	ENSG00000173540	29925	3	49754277	49761384	protein_coding	Both	Both
10	UBA7	ENSG00000182179	7318	3	49842640	49851379	protein_coding	eQTL	Colon
10	RBM6	ENSG00000004534	10180	3	49977440	50137478	protein_coding	eQTL	Colon
10	HYAL3	ENSG00000186792	8372	3	50330262	50336899	protein_coding	eQTL	Colon
10	NAT6	ENSG00000243477	24142	3	50333833	50336852	protein_coding	eQTL	Colon
11	BANK1	ENSG00000153064	55024	4	102332443	102995969	protein_coding	Positional
11	SLC39A8	ENSG00000138821	64116	4	103172198	103352415	protein_coding	Positional
12	HIST1H2BK	ENSG00000197903	85236	6	27106073	27114619	protein_coding	eQTL	Colon
12	ZNF391	ENSG00000124613	346157	6	27342394	27371683	protein_coding	eQTL	Colon
12	HIST1H2AK	ENSG00000184348	8330	6	27805658	27806117	protein_coding	Positional
12	HIST1H2BN	ENSG00000233822	8341	6	27806323	27823487	protein_coding	Positional
12	HIST1H3I	ENSG00000182572	8354	6	27839623	27840099	protein_coding	Positional
12	HIST1H4L	ENSG00000198558	8368	6	27840926	27841289	protein_coding	Positional
12	HIST1H3J	ENSG00000197153	8356	6	27858093	27860884	protein_coding	Positional
12	HIST1H2AM	ENSG00000233224	8336	6	27860477	27860963	protein_coding	Positional
12	HIST1H2BO	ENSG00000196331	8348	6	27861203	27861669	protein_coding	Positional
12	ZNF165	ENSG00000197279	7718	6	28048753	28057341	protein_coding	eQTL	Colon
12	ZKSCAN8	ENSG00000198315	7745	6	28109688	28127250	protein_coding	eQTL	Both
12	ZSCAN9	ENSG00000137185	7746	6	28192664	28201260	protein_coding	eQTL	Colon
12	PGBD1	ENSG00000137338	84547	6	28249314	28270326	protein_coding	eQTL	Colon
12	ZSCAN31	ENSG00000235109	64288	6	28292470	28324048	protein_coding	eQTL	Both
12	ZKSCAN3	ENSG00000189298	80317	6	28317691	28336947	protein_coding	eQTL	Colon
12	ZSCAN23	ENSG00000187987	222696	6	28399707	28411279	protein_coding	eQTL	Colon
13	GABBR1	ENSG00000204681	2550	6	29523406	29601753	protein_coding	Positional
13	MOG	ENSG00000204655	4340	6	29624758	29640149	protein_coding	Positional
13	ZFP57	ENSG00000204644	346171	6	29640169	29648887	protein_coding	Both	Colon
13	HLA-F	ENSG00000204642	3134	6	29690552	29706305	protein_coding	Both	Colon
13	HLA-G	ENSG00000204632	3135	6	29794744	29798902	protein_coding	Both	Both
13	HLA-A	ENSG00000206503	3105	6	29909037	29913661	protein_coding	Both	Colon
13	ZNRD1	ENSG00000066379	30834	6	30026676	30032686	protein_coding	Both	Both
13	PPP1R11	ENSG00000204619	6992	6	30034486	30038110	protein_coding	Positional
13	RNF39	ENSG00000204618	80352	6	30038043	30043664	protein_coding	Both	Colon
13	TRIM31	ENSG00000204616	11074	6	30070674	30080883	protein_coding	Both	Colon
13	TRIM40	ENSG00000204614	135644	6	30103885	30116512	protein_coding	Both	Colon
13	TRIM10	ENSG00000204613	10107	6	30119722	30128711	protein_coding	Positional
13	TRIM15	ENSG00000204610	89870	6	30130993	30140473	protein_coding	Positional
13	TRIM26	ENSG00000234127	7726	6	30152232	30181204	protein_coding	Both	Colon
13	TRIM39	ENSG00000204599	56658	6	30294256	30311506	protein_coding	Positional
13	TRIM39-RPP21	ENSG00000248167	202658	6	30297359	30314631	protein_coding	Positional
13:14	RPP21	ENSG00000241370	79897	6	30312908	30314661	protein_coding	Both	SN
13	ABCF1	ENSG00000204574	23	6	30539153	30564956	protein_coding	eQTL	Colon
13	FLOT1	ENSG00000137312	10211	6	30695486	30710510	protein_coding	eQTL	Colon
14	DDR1	ENSG00000204580	780	6	30844198	30867933	protein_coding	Both	Colon
14	GTF2H4	ENSG00000213780	2968	6	30875961	30881883	protein_coding	Both	Colon
13:14	VARS2	ENSG00000137411	57176	6	30876019	30894236	protein_coding	Both	Both
14	SFTA2	ENSG00000196260	389376	6	30899130	30899952	protein_coding	Both	SN
14	DPCR1	ENSG00000168631	135656	6	30908749	30921998	protein_coding	Positional
14	MUC21	ENSG00000204544	394263	6	30951495	30957680	protein_coding	Positional
14	MUC22	ENSG00000261272	100507679	6	30978251	31003179	protein_coding	Positional
14	PSORS1C1	ENSG00000204540	170679	6	31082527	31107869	protein_coding	Both	Colon
13:14	PSORS1C2	ENSG00000204538	170680	6	31105313	31107127	protein_coding	Both	Colon
14	CCHCR1	ENSG00000204536	54535	6	31110216	31126015	protein_coding	Both	Colon
14	TCF19	ENSG00000137310	6941	6	31126319	31134936	protein_coding	Positional
14	POU5F1	ENSG00000204531	5460	6	31132119	31148508	protein_coding	Both	Both
14	HCG27	ENSG00000206344	253018	6	31165537	31171745	protein_coding	Both	Both
14	HLA-C	ENSG00000204525	3107	6	31236526	31239907	protein_coding	Both	Both
14	HLA-B	ENSG00000234745	3106	6	31321649	31324965	protein_coding	Both	Colon
14	MICA	ENSG00000204520	100507436	6	31371356	31383092	protein_coding	eQTL	Colon
14	MICB	ENSG00000204516	4277	6	31462658	31478901	protein_coding	eQTL	Colon
14	ATP6V1G2	ENSG00000213760	534	6	31512239	31516204	protein_coding	eQTL	Colon
14	BAG6	ENSG00000204463	7917	6	31606805	31620482	protein_coding	eQTL	Colon
14	APOM	ENSG00000204444	55937	6	31620193	31625987	protein_coding	eQTL	Colon
14	CSNK2B	ENSG00000204435	1460	6	31633013	31638120	protein_coding	eQTL	Colon
14	LY6G5B	ENSG00000240053	58496	6	31637944	31641553	protein_coding	eQTL	Colon
14	LSM2	ENSG00000204392	57819	6	31765173	31774761	protein_coding	eQTL	Colon
14	NEU1	ENSG00000204386	4758	6	31825436	31830683	protein_coding	Positional
14	SLC44A4	ENSG00000204385	80736	6	31830969	31846823	protein_coding	Positional
14	EHMT2	ENSG00000204371	10919	6	31847536	31865464	protein_coding	Positional
14	C2	ENSG00000166278	717	6	31865562	31913449	protein_coding	Positional
14	ZBTB12	ENSG00000204366	221527	6	31867384	31869769	protein_coding	Positional
14	CFB	ENSG00000243649	629	6	31895475	31919861	protein_coding	Positional
14	CFB	ENSG00000244255	629	6	31895475	31919825	protein_coding	Positional
14	NELFE	ENSG00000204356	7936	6	31919864	31926887	protein_coding	Positional
14	SKIV2L	ENSG00000204351	6499	6	31926857	31937532	protein_coding	Both	Colon
14	DXO	ENSG00000204348	1797	6	31937587	31940069	protein_coding	Positional
14	STK19	ENSG00000204344	8859	6	31938868	31950598	protein_coding	Both	Colon
14	C4A	ENSG00000244731	720	6	31949801	31970458	protein_coding	Both	Colon
14		ENSG00000268923		6	31973945	31974881	protein_coding	Positional
14	C4B	ENSG00000224389	721	6	31982539	32003195	protein_coding	Positional
14	CYP21A2	ENSG00000231852	1589	6	32006042	32009447	protein_coding	Both	Colon
14	TNXB	ENSG00000168477	7148	6	32008931	32083111	protein_coding	Positional
14	ATF6B	ENSG00000213676	1388	6	32065953	32096030	protein_coding	Both	Both
14	FKBPL	ENSG00000204315	63943	6	32096484	32098068	protein_coding	Positional
14	PRRT1	ENSG00000204314	80863	6	32116136	32122150	protein_coding	Positional
14	PPT2	ENSG00000221988	9374	6	32121218	32134011	protein_coding	Positional
14	PPT2-EGFL8	ENSG00000258388	100532746	6	32121622	32139755	protein_coding	Positional
14	EGFL8	ENSG00000241404	80864	6	32132360	32136058	protein_coding	Both	Colon
14	AGPAT1	ENSG00000204310	10554	6	32135989	32145873	protein_coding	Both	Colon
14	RNF5	ENSG00000204308	6048	6	32146131	32151930	protein_coding	Both	Colon
14	AGER	ENSG00000204305	177	6	32148745	32152101	protein_coding	Positional
14	PBX2	ENSG00000204304	5089	6	32152512	32157963	protein_coding	Positional
14	NOTCH4	ENSG00000204301	4855	6	32162620	32191844	protein_coding	eQTL	Colon
14	C6orf10	ENSG00000204296	10665	6	32256303	32339684	protein_coding	Positional
14	BTNL2	ENSG00000204290	56244	6	32361740	32374905	protein_coding	Positional
14	HLA-DRA	ENSG00000204287	3122	6	32407619	32412823	protein_coding	Positional
14	HLA-DRB5	ENSG00000198502	3127	6	32485120	32498064	protein_coding	Both	Both
14	HLA-DRB1	ENSG00000196126	3123	6	32546546	32557625	protein_coding	Both	Both
14	HLA-DQA1	ENSG00000196735	3117	6	32595956	32614839	protein_coding	Both	Colon
14	HLA-DQB1	ENSG00000179344	3119	6	32627244	32636160	protein_coding	Both	Both
14	HLA-DQA2	ENSG00000237541	3118	6	32709119	32714992	protein_coding	eQTL	Both
14	HLA-DQB2	ENSG00000232629	3120	6	32723875	32731311	protein_coding	eQTL	Both
14	HLA-DOB	ENSG00000241106	3112	6	32780540	32784825	protein_coding	eQTL	Colon
14	TAP2	ENSG00000204267	6891	6	32789610	32806557	protein_coding	eQTL	Colon
14	HLA-DMB	ENSG00000242574	3109	6	32902406	32908847	protein_coding	Positional
14		ENSG00000248993		6	32905141	32920899	protein_coding	Positional
14	HLA-DMA	ENSG00000204257	3108	6	32916390	32936871	protein_coding	Positional
14	BRD2	ENSG00000204256	6046	6	32936437	32949282	protein_coding	Positional
16	CPNE8	ENSG00000139117	144402	12	39040624	39301232	protein_coding	Positional
16	KIF21A	ENSG00000139116	55605	12	39687030	39837192	protein_coding	Positional
16	ABCD2	ENSG00000173208	225	12	39943835	40013553	protein_coding	Positional
16	C12orf40	ENSG00000180116	283461	12	40019969	40302102	protein_coding	Positional
16	SLC2A13	ENSG00000151229	114134	12	40148823	40499891	protein_coding	Positional
16	LRRK2	ENSG00000188906	120892	12	40590546	40763087	protein_coding	Both	Colon
16	MUC19	ENSG00000205592	283463	12	40787197	40964632	protein_coding	Positional
17	GALC	ENSG00000054983	2581	14	88304164	88460009	protein_coding	Positional
18	USP3	ENSG00000140455	9960	15	63796793	63886839	protein_coding	Positional
18	FBXL22	ENSG00000197361	283807	15	63889552	63894627	protein_coding	Positional
19	LITAF	ENSG00000189067	9516	16	11641853	11730237	protein_coding	Positional
20	SBK1	ENSG00000188322	388228	16	28303840	28335170	protein_coding	Both	Colon
20	NPIPB6	ENSG00000198156	728741	16	28353876	28374829	protein_coding	Positional
20	EIF3CL	ENSG00000205609	728689	16	28390900	28415200	protein_coding	Positional
20	NPIPB7	ENSG00000233232	440350	16	28467693	28481868	protein_coding	Both	Colon
20	CLN3	ENSG00000261832	1201	16	28477974	28503333	protein_coding	Positional
20	CLN3	ENSG00000188603	1201	16	28477983	28506896	protein_coding	Positional
20	APOBR	ENSG00000184730	55911	16	28505970	28510291	protein_coding	Positional
20	IL27	ENSG00000197272	246778	16	28510683	28523372	protein_coding	Positional
20	NUPR1	ENSG00000176046	26471	16	28548606	28550495	protein_coding	Positional
20	CCDC101	ENSG00000176476	112869	16	28565236	28603111	protein_coding	Both	Colon
20	SULT1A2	ENSG00000197165	6799	16	28603264	28608430	protein_coding	Both	Both
20	SULT1A1	ENSG00000196502	6817	16	28616903	28634946	protein_coding	Both	Colon
20	NPIPB8	ENSG00000255524	728734	16	28648975	28670003	protein_coding	Positional
20	EIF3C	ENSG00000184110	8663	16	28699879	28747051	protein_coding	Both	Both
20	NPIPB9	ENSG00000196993	100507607	16	28763108	28784128	protein_coding	Both	Colon
20	ATXN2L	ENSG00000168488	11273	16	28834356	28848558	protein_coding	Positional
20	TUFM	ENSG00000178952	7284	16	28853732	28857729	protein_coding	Both	Colon
20	SH2B1	ENSG00000178188	25970	16	28857921	28885526	protein_coding	Both	Colon
20	ATP2A1	ENSG00000196296	487	16	28889726	28915830	protein_coding	Both	Colon
20	RABEP2	ENSG00000177548	79874	16	28915742	28947847	protein_coding	Positional
20	CD19	ENSG00000177455	930	16	28943260	28950667	protein_coding	Positional
20	NFATC2IP	ENSG00000176953	84901	16	28962128	28978418	protein_coding	Both	Colon
20	SPNS1	ENSG00000169682	83985	16	28985542	28995869	protein_coding	Both	Colon
20	LAT	ENSG00000213658	27040	16	28996147	29002104	protein_coding	Both	Colon
21	ZNF688	ENSG00000229809	146542	16	30580667	30584055	protein_coding	Positional
21	ZNF785	ENSG00000197162	146540	16	30585061	30597092	protein_coding	Positional
21	RNF40	ENSG00000103549	9810	16	30773066	30787628	protein_coding	Both	Colon
21	ZNF629	ENSG00000102870	23361	16	30789778	30798523	protein_coding	Positional
21	BCL7C	ENSG00000099385	9274	16	30844947	30906281	protein_coding	Positional
21	KAT8	ENSG00000103510	84148	16	31127075	31142714	protein_coding	eQTL	Colon
22	ADCY7	ENSG00000121281	113	16	50280048	50352046	protein_coding	Positional
23	SNX20	ENSG00000167208	124460	16	50700211	50715264	protein_coding	Positional
23	NOD2	ENSG00000167207	64127	16	50727514	50766988	protein_coding	Positional
23	CYLD	ENSG00000083799	1540	16	50775961	50835846	protein_coding	Positional
24	PTRF	ENSG00000177469	284119	17	40554470	40575535	protein_coding	Both	Colon
24	ATP6V0A1	ENSG00000033627	535	17	40610862	40674629	protein_coding	Positional
24	NAGLU	ENSG00000108784	4669	17	40688190	40696467	protein_coding	Both	Colon
24	HSD17B1	ENSG00000108786	3292	17	40701232	40707231	protein_coding	Both	Colon
24	COASY	ENSG00000068120	80347	17	40713485	40718295	protein_coding	Both	Colon
24	MLX	ENSG00000108788	6945	17	40719086	40725257	protein_coding	Positional
24	PSMC3IP	ENSG00000131470	29893	17	40724333	40729849	protein_coding	Positional
24	FAM134C	ENSG00000141699	162427	17	40731531	40762641	protein_coding	Positional
24	TUBG1	ENSG00000131462	7283	17	40761694	40767252	protein_coding	Positional
24	TUBG2	ENSG00000037042	27175	17	40811323	40819024	protein_coding	Both	Colon
24	PLEKHH3	ENSG00000068137	79990	17	40819932	40829048	protein_coding	Positional
24	CCR10	ENSG00000184451	2826	17	40830907	40835935	protein_coding	Positional
24	CNTNAP1	ENSG00000108797	8506	17	40834631	40851832	protein_coding	Both	Colon
25	UBTF	ENSG00000108312	7343	17	42282401	42298994	protein_coding	Positional
25	SLC4A1	ENSG00000004939	6521	17	42325753	42345509	protein_coding	Positional
25		ENSG00000214921		17	42325758	42327236	protein_coding	Positional
25		ENSG00000268413		17	42335297	42355825	protein_coding	Positional
26	DCAKD	ENSG00000172992	79877	17	43100708	43138473	protein_coding	eQTL	Colon
26	ARHGAP27	ENSG00000159314	201176	17	43471275	43511787	protein_coding	Positional
26	PLEKHM1	ENSG00000225190	9842	17	43513266	43568115	protein_coding	Both	Colon
26	CRHR1	ENSG00000120088	1394	17	43699267	43913194	protein_coding	Both	Colon
26	SPPL2C	ENSG00000185294	162540	17	43922256	43924438	protein_coding	Positional
26	MAPT	ENSG00000186868	4137	17	43971748	44105700	protein_coding	Both	Colon
26	STH	ENSG00000256762	246744	17	44076616	44077060	protein_coding	Positional
26	KANSL1	ENSG00000120071	284058	17	44107282	44302733	protein_coding	Both	Colon
26	ARL17B	ENSG00000228696	100506084	17	44352150	44439130	protein_coding	Positional
26	LRRC37A	ENSG00000176681	9884	17	44370099	44415160	protein_coding	Both	Both
26	LRRC37A2	ENSG00000238083	474170	17	44588877	44633016	protein_coding	Both	Both
26	ARL17A	ENSG00000185829	51326	17	44594068	44657088	protein_coding	Both	Colon
26	NSF	ENSG00000073969	4905	17	44668035	44834830	protein_coding	Both	Colon
26	WNT3	ENSG00000108379	7473	17	44839872	44910520	protein_coding	Both	Colon
28	ST13	ENSG00000100380	6767	22	41220539	41253026	protein_coding	eQTL	Colon
28	L3MBTL2	ENSG00000100395	83746	22	41601209	41627275	protein_coding	Positional
28	CHADL	ENSG00000100399	150356	22	41625517	41636938	protein_coding	Positional
28	RANGAP1	ENSG00000100401	5905	22	41641615	41682255	protein_coding	Positional
28		ENSG00000269104		22	41685388	41685686	protein_coding	Positional
28	ZC3H7B	ENSG00000100403	23264	22	41697526	41756151	protein_coding	Positional
28	TEF	ENSG00000167074	7008	22	41763337	41795330	protein_coding	Positional
28	TOB2	ENSG00000183864	10766	22	41829496	41843027	protein_coding	Positional
28	PHF5A	ENSG00000100410	84844	22	41855721	41864729	protein_coding	Positional
28	ACO2	ENSG00000100412	50	22	41865129	41924993	protein_coding	Both	Colon
28	POLR3H	ENSG00000100413	171568	22	41921808	41940610	protein_coding	Both	Colon
28	CSDC2	ENSG00000172346	27254	22	41956767	41973745	protein_coding	Both	Colon
28	PMM1	ENSG00000100417	5372	22	41972898	41985894	protein_coding	eQTL	Colon
28	XRCC6	ENSG00000196419	2547	22	42017123	42060044	protein_coding	Positional
28	NHP2L1	ENSG00000100138	4809	22	42069934	42086508	protein_coding	eQTL	Colon
28	MEI1	ENSG00000167077	150365	22	42095503	42195460	protein_coding	eQTL	Colon
28	CENPM	ENSG00000100162	79019	22	42334725	42343168	protein_coding	eQTL	Colon

## Sheet: Table_4_genes_pduc
Supp Table 4	Genes prioritized for the pleiotropic loci shared by Parkinson's disease and ulcerative colitis
	HUGO	HUGO (HGNC) gene symbol
	ensg	ENSG ID of the gene
	entrezID	entrez ID of the gene
	Mapping	Denoting whether the gene is prioritized by positional mapping, eQTL mapping, or both
	eQTL_tissue	Denoting the tissue (colon, substantia nigra/SN, or both) for eQTL mapped genes
GenomicLocus	HUGO	ensg	entrezID	CHR	Start (hg19)	End (hg19)	type	Mapping_method	eQTL_tissue
1	EFNA3	ENSG00000143590	1944	1	155036224	155060014	protein_coding	Both	Colon
1	EFNA3	ENSG00000251246	1944	1	155036224	155059283	protein_coding	Positional
1	EFNA1	ENSG00000169242	1942	1	155099936	155107333	protein_coding	Positional
1	SLC50A1	ENSG00000169241	55974	1	155107820	155111329	protein_coding	Positional
1	DPM3	ENSG00000179085	54344	1	155112367	155113071	protein_coding	Positional
1	KRTCAP2	ENSG00000163463	200185	1	155141884	155145951	protein_coding	Positional
1		ENSG00000273088		1	155141885	155159748	protein_coding	Positional
1	TRIM46	ENSG00000163462	80128	1	155145873	155157447	protein_coding	Positional
1	MUC1	ENSG00000185499	4582	1	155158300	155162707	protein_coding	eQTL	Colon
1	THBS3	ENSG00000169231	7059	1	155165379	155178842	protein_coding	eQTL	Both
2	KLHDC9	ENSG00000162755	126823	1	161068151	161070136	protein_coding	Positional
2	PFDN2	ENSG00000143256	5202	1	161070346	161087901	protein_coding	Positional
2	NDUFS2	ENSG00000158864	4720	1	161166894	161184185	protein_coding	Positional
2	FCER1G	ENSG00000158869	2207	1	161185024	161190489	protein_coding	Positional
2		ENSG00000268387		1	161190160	161192296	protein_coding	Positional
2	APOA2	ENSG00000158874	336	1	161192082	161193421	protein_coding	Positional
2	PCP4L1	ENSG00000248485	654790	1	161228517	161255240	protein_coding	Positional
2	FCGR2A	ENSG00000143226	2212	1	161475220	161493803	protein_coding	Positional
3	C1orf106	ENSG00000163362	55765	1	200860176	200884863	protein_coding	Both	Colon
3	KIF21B	ENSG00000116852	23046	1	200938520	200992828	protein_coding	Positional
3	CACNA1S	ENSG00000081248	779	1	201008642	201081694	protein_coding	Positional
4	NUCKS1	ENSG00000069275	64710	1	205681947	205719404	protein_coding	Both	Colon
4		ENSG00000268313		1	205682497	205684153	protein_coding	Positional
4	RAB7L1	ENSG00000117280	8934	1	205737114	205744588	protein_coding	Both	Both
4	SLC41A1	ENSG00000133065	254428	1	205758221	205782876	protein_coding	Both	Colon
4	PM20D1	ENSG00000162877	148811	1	205797150	205819260	protein_coding	eQTL	Colon
5	REL	ENSG00000162924	5966	2	61108656	61158745	protein_coding	Positional
5	PUS10	ENSG00000162927	150962	2	61167357	61245394	protein_coding	Positional
5	PEX13	ENSG00000162928	5194	2	61244360	61279125	protein_coding	Positional
5	KIAA1841	ENSG00000162929	84542	2	61293006	61391960	protein_coding	Positional
5	C2orf74	ENSG00000237651	339804	2	61372243	61391964	protein_coding	Both	Both
5	AHSA2	ENSG00000173209	130872	2	61404553	61418338	protein_coding	Both	Colon
5	USP34	ENSG00000115464	9736	2	61414598	61697904	protein_coding	Positional
5	XPO1	ENSG00000082898	7514	2	61704984	61765761	protein_coding	Positional
6	IL1R2	ENSG00000115590	7850	2	102608306	102645006	protein_coding	Positional
6	IL1R1	ENSG00000115594	3554	2	102681004	102796334	protein_coding	Positional
7	ARPC2	ENSG00000163466	10109	2	219081817	219119079	protein_coding	Both	Colon
7	GPBAR1	ENSG00000179921	151306	2	219124219	219128582	protein_coding	Positional
7	AAMP	ENSG00000127837	14	2	219128850	219134980	protein_coding	Both	Colon
7	PNKD	ENSG00000127838	25953	2	219135115	219211516	protein_coding	Positional
7	TMBIM1	ENSG00000135926	64114	2	219138915	219157309	protein_coding	Both	Colon
8	SCAP	ENSG00000114650	22937	3	47455203	47518616	protein_coding	eQTL	Colon
8	PLXNB1	ENSG00000164050	5364	3	48445261	48471594	protein_coding	Positional
8	CCDC51	ENSG00000164051	79714	3	48473574	48481866	protein_coding	Positional
8	TMA7	ENSG00000232112	51372	3	48481667	48485616	protein_coding	Positional
8	ATRIP	ENSG00000164053	84126	3	48488114	48507115	protein_coding	Positional
8	TREX1	ENSG00000213689	11277	3	48506445	48509044	protein_coding	eQTL	Colon
8	SHISA5	ENSG00000164054	51246	3	48509197	48542259	protein_coding	Positional
8	PFKFB4	ENSG00000114268	5210	3	48555117	48599448	protein_coding	Positional
8	COL7A1	ENSG00000114270	1294	3	48601506	48632700	protein_coding	Positional
8	CELSR3	ENSG00000008300	1951	3	48673902	48700348	protein_coding	Positional
8	NCKIPSD	ENSG00000213672	51517	3	48701364	48723797	protein_coding	Both	Both
8	IP6K2	ENSG00000068745	51447	3	48725436	48777786	protein_coding	Positional
8	PRKAR2A	ENSG00000114302	5576	3	48782030	48885279	protein_coding	Both	Both
8	SLC25A20	ENSG00000178537	788	3	48894369	48936426	protein_coding	Positional
8	ARIH2OS	ENSG00000221883	646450	3	48955221	48956818	protein_coding	Positional
8	ARIH2	ENSG00000177479	10425	3	48956254	49023815	protein_coding	Both	Colon
8	P4HTM	ENSG00000178467	54681	3	49027319	49044587	protein_coding	Both	Colon
8	WDR6	ENSG00000178252	11180	3	49044495	49053386	protein_coding	Both	Both
8	DALRD3	ENSG00000178149	55152	3	49052921	49059726	protein_coding	Both	Colon
8	NDUFAF3	ENSG00000178057	25915	3	49057892	49060928	protein_coding	Positional
8	IMPDH2	ENSG00000178035	3615	3	49061758	49066841	protein_coding	Positional
8	QRICH1	ENSG00000198218	54870	3	49067140	49131796	protein_coding	Both	Colon
8	QARS	ENSG00000172053	5859	3	49133365	49142553	protein_coding	Positional
8	USP19	ENSG00000172046	10869	3	49145479	49158371	protein_coding	Positional
8	LAMB2	ENSG00000172037	3913	3	49158547	49170551	protein_coding	Positional
8	KLHDC8B	ENSG00000185909	200942	3	49209044	49213917	protein_coding	Both	Colon
8	C3orf84	ENSG00000236980	646498	3	49215065	49229291	protein_coding	Positional
8	CCDC36	ENSG00000173421	339834	3	49235861	49295537	protein_coding	Both	Colon
8		ENSG00000225399		3	49297518	49298744	protein_coding	Both	Colon
8	C3orf62	ENSG00000188315	375341	3	49306035	49315342	protein_coding	Positional
8	USP4	ENSG00000114316	7375	3	49315264	49378145	protein_coding	Both	Colon
8	GPX1	ENSG00000233276	2876	3	49394609	49396033	protein_coding	Both	Colon
8	RHOA	ENSG00000067560	387	3	49396578	49450431	protein_coding	Positional
8	TCTA	ENSG00000145022	6988	3	49449639	49453908	protein_coding	Both	Colon
8	AMT	ENSG00000145020	275	3	49454211	49460186	protein_coding	Both	Both
8	NICN1	ENSG00000145029	84276	3	49460379	49466759	protein_coding	Both	Colon
8	DAG1	ENSG00000173402	1605	3	49506146	49573048	protein_coding	Positional
8	BSN	ENSG00000164061	8927	3	49591922	49708978	protein_coding	Positional
8	RNF123	ENSG00000164068	63891	3	49726932	49758962	protein_coding	eQTL	Colon
8	GMPPB	ENSG00000173540	29925	3	49754277	49761384	protein_coding	eQTL	Both
9	HIST1H2BK	ENSG00000197903	85236	6	27106073	27114619	protein_coding	eQTL	Colon
9	ZNF165	ENSG00000197279	7718	6	28048753	28057341	protein_coding	Positional
9	ZSCAN16	ENSG00000196812	80345	6	28092338	28097860	protein_coding	Positional
9	ZKSCAN8	ENSG00000198315	7745	6	28109688	28127250	protein_coding	Both	Colon
9	ZSCAN31	ENSG00000235109	64288	6	28292470	28324048	protein_coding	eQTL	Colon
9	ZKSCAN3	ENSG00000189298	80317	6	28317691	28336947	protein_coding	eQTL	Colon
9	ZSCAN23	ENSG00000187987	222696	6	28399707	28411279	protein_coding	eQTL	Colon
10	GABBR1	ENSG00000204681	2550	6	29523406	29601753	protein_coding	eQTL	Colon
10	ZFP57	ENSG00000204644	346171	6	29640169	29648887	protein_coding	eQTL	Colon
10	HLA-F	ENSG00000204642	3134	6	29690552	29706305	protein_coding	Both	Colon
10:11	HLA-G	ENSG00000204632	3135	6	29794744	29798902	protein_coding	Both	Colon
10	HLA-A	ENSG00000206503	3105	6	29909037	29913661	protein_coding	Both	Both
10	ZNRD1	ENSG00000066379	30834	6	30026676	30032686	protein_coding	Both	Colon
10	PPP1R11	ENSG00000204619	6992	6	30034486	30038110	protein_coding	Both	Colon
10	RNF39	ENSG00000204618	80352	6	30038043	30043664	protein_coding	Both	Colon
10	TRIM31	ENSG00000204616	11074	6	30070674	30080883	protein_coding	Both	Colon
10	TRIM40	ENSG00000204614	135644	6	30103885	30116512	protein_coding	Both	Colon
10	TRIM10	ENSG00000204613	10107	6	30119722	30128711	protein_coding	Positional
10	TRIM15	ENSG00000204610	89870	6	30130993	30140473	protein_coding	Positional
10	TRIM26	ENSG00000234127	7726	6	30152232	30181204	protein_coding	Positional
11	RPP21	ENSG00000241370	79897	6	30312908	30314661	protein_coding	eQTL	SN
11	HLA-E	ENSG00000204592	3133	6	30457244	30461982	protein_coding	eQTL	Colon
11	ABCF1	ENSG00000204574	23	6	30539153	30564956	protein_coding	eQTL	Colon
11	DDR1	ENSG00000204580	780	6	30844198	30867933	protein_coding	eQTL	Colon
10:11	VARS2	ENSG00000137411	57176	6	30876019	30894236	protein_coding	eQTL	Colon
11	MUC22	ENSG00000261272	100507679	6	30978251	31003179	protein_coding	Positional
11	C6orf15	ENSG00000204542	29113	6	31079000	31080336	protein_coding	Positional
11	PSORS1C1	ENSG00000204540	170679	6	31082527	31107869	protein_coding	Both	Colon
11	CDSN	ENSG00000204539	1041	6	31082867	31088223	protein_coding	Positional
11	PSORS1C2	ENSG00000204538	170680	6	31105313	31107127	protein_coding	Both	Colon
11	CCHCR1	ENSG00000204536	54535	6	31110216	31126015	protein_coding	Both	Colon
11	TCF19	ENSG00000137310	6941	6	31126319	31134936	protein_coding	Both	Colon
11	POU5F1	ENSG00000204531	5460	6	31132119	31148508	protein_coding	Both	Both
11	HCG27	ENSG00000206344	253018	6	31165537	31171745	protein_coding	Both	Both
11	HLA-C	ENSG00000204525	3107	6	31236526	31239907	protein_coding	Both	Both
11	HLA-B	ENSG00000234745	3106	6	31321649	31324965	protein_coding	Both	Colon
11	MICA	ENSG00000204520	100507436	6	31371356	31383092	protein_coding	Both	Colon
11	MICB	ENSG00000204516	4277	6	31462658	31478901	protein_coding	Both	Colon
11	MCCD1	ENSG00000204511	401250	6	31496494	31498009	protein_coding	Positional
11	ATP6V1G2-DDX39B	ENSG00000254870	100532737	6	31497996	31514385	protein_coding	Positional
11	DDX39B	ENSG00000198563	7919	6	31497996	31510225	protein_coding	Positional
11	ATP6V1G2	ENSG00000213760	534	6	31512239	31516204	protein_coding	Both	Colon
11	NFKBIL1	ENSG00000204498	4795	6	31514647	31526606	protein_coding	Positional
11	LTA	ENSG00000226979	4049	6	31539831	31542101	protein_coding	Positional
11	LTB	ENSG00000227507	4050	6	31548302	31550299	protein_coding	Positional
11	LST1	ENSG00000204482	7940	6	31553901	31556686	protein_coding	Positional
11	NCR3	ENSG00000204475	259197	6	31556672	31560762	protein_coding	Positional
11	AIF1	ENSG00000204472	199	6	31582961	31584798	protein_coding	Positional
11	PRRC2A	ENSG00000204469	7916	6	31588497	31605548	protein_coding	Positional
11	BAG6	ENSG00000204463	7917	6	31606805	31620482	protein_coding	Both	Colon
11	APOM	ENSG00000204444	55937	6	31620193	31625987	protein_coding	Both	Colon
11	C6orf47	ENSG00000204439	57827	6	31626075	31628549	protein_coding	Positional
11	GPANK1	ENSG00000204438	7918	6	31629006	31634060	protein_coding	Positional
11	CSNK2B	ENSG00000204435	1460	6	31633013	31638120	protein_coding	Both	Colon
11		ENSG00000263020		6	31633879	31641323	protein_coding	Positional
11	LY6G5B	ENSG00000240053	58496	6	31637944	31641553	protein_coding	Both	Colon
11	LY6G5C	ENSG00000204428	80741	6	31644461	31651817	protein_coding	Positional
11	ABHD16A	ENSG00000204427	7920	6	31654726	31671221	protein_coding	Positional
11		ENSG00000204422		6	31654739	31681849	protein_coding	Positional
11	LY6G6F	ENSG00000204424	259215	6	31674640	31685581	protein_coding	Positional
11	LY6G6F-LY6G6D	ENSG00000250641	110599563	6	31674681	31685695	protein_coding	Positional
11	LY6G6E	ENSG00000255552	79136	6	31679548	31681842	protein_coding	Positional
11	LY6G6D	ENSG00000244355	58530	6	31683133	31685581	protein_coding	Positional
11	C6orf25	ENSG00000204420	80739	6	31686371	31694491	protein_coding	Positional
11	LY6G6C	ENSG00000204421	80740	6	31686425	31689622	protein_coding	Positional
11	DDAH2	ENSG00000213722	23564	6	31694815	31698394	protein_coding	Positional
11	CLIC1	ENSG00000213719	1192	6	31698358	31707540	protein_coding	Positional
11	MSH5	ENSG00000204410	4439	6	31707725	31732622	protein_coding	Positional
11	MSH5-SAPCD1	ENSG00000255152	100532732	6	31707797	31732628	protein_coding	Positional
11	SAPCD1	ENSG00000228727	401251	6	31730576	31732628	protein_coding	Positional
11	VWA7	ENSG00000204396	80737	6	31733367	31745108	protein_coding	Positional
11	VARS	ENSG00000204394	7407	6	31745295	31763730	protein_coding	Both	Colon
11	LSM2	ENSG00000204392	57819	6	31765173	31774761	protein_coding	Positional
11	HSPA1L	ENSG00000204390	3305	6	31777396	31783437	protein_coding	Positional
11	HSPA1A	ENSG00000204389	3303	6	31783291	31785723	protein_coding	Positional
11	HSPA1B	ENSG00000204388	3304	6	31795512	31798031	protein_coding	Positional
11	C6orf48	ENSG00000204387	50854	6	31802385	31807541	protein_coding	Positional
11	NEU1	ENSG00000204386	4758	6	31825436	31830683	protein_coding	Positional
11	SLC44A4	ENSG00000204385	80736	6	31830969	31846823	protein_coding	Positional
11	EHMT2	ENSG00000204371	10919	6	31847536	31865464	protein_coding	Positional
11	C2	ENSG00000166278	717	6	31865562	31913449	protein_coding	Positional
11	ZBTB12	ENSG00000204366	221527	6	31867384	31869769	protein_coding	Positional
11	CFB	ENSG00000243649	629	6	31895475	31919861	protein_coding	Positional
11	CFB	ENSG00000244255	629	6	31895475	31919825	protein_coding	Positional
11	NELFE	ENSG00000204356	7936	6	31919864	31926887	protein_coding	Positional
11	SKIV2L	ENSG00000204351	6499	6	31926857	31937532	protein_coding	Both	Colon
11	DXO	ENSG00000204348	1797	6	31937587	31940069	protein_coding	Positional
11	STK19	ENSG00000204344	8859	6	31938868	31950598	protein_coding	Both	Colon
11	C4A	ENSG00000244731	720	6	31949801	31970458	protein_coding	Both	Colon
11		ENSG00000268923		6	31973945	31974881	protein_coding	Positional
11	C4B	ENSG00000224389	721	6	31982539	32003195	protein_coding	Positional
11	CYP21A2	ENSG00000231852	1589	6	32006042	32009447	protein_coding	Both	Colon
11	TNXB	ENSG00000168477	7148	6	32008931	32083111	protein_coding	Positional
11	ATF6B	ENSG00000213676	1388	6	32065953	32096030	protein_coding	Both	Both
11	FKBPL	ENSG00000204315	63943	6	32096484	32098068	protein_coding	Positional
11	PRRT1	ENSG00000204314	80863	6	32116136	32122150	protein_coding	Both	Colon
11	PPT2	ENSG00000221988	9374	6	32121218	32134011	protein_coding	Positional
11	PPT2-EGFL8	ENSG00000258388	100532746	6	32121622	32139755	protein_coding	Positional
11	EGFL8	ENSG00000241404	80864	6	32132360	32136058	protein_coding	Both	Colon
11	AGPAT1	ENSG00000204310	10554	6	32135989	32145873	protein_coding	Both	Colon
11	RNF5	ENSG00000204308	6048	6	32146131	32151930	protein_coding	Both	Colon
11	AGER	ENSG00000204305	177	6	32148745	32152101	protein_coding	Both	Colon
11	PBX2	ENSG00000204304	5089	6	32152512	32157963	protein_coding	Positional
11	GPSM3	ENSG00000213654	63940	6	32158543	32163300	protein_coding	Positional
11	NOTCH4	ENSG00000204301	4855	6	32162620	32191844	protein_coding	Both	Colon
11	C6orf10	ENSG00000204296	10665	6	32256303	32339684	protein_coding	Positional
11	BTNL2	ENSG00000204290	56244	6	32361740	32374905	protein_coding	Positional
11	HLA-DRA	ENSG00000204287	3122	6	32407619	32412823	protein_coding	Positional
11	HLA-DRB5	ENSG00000198502	3127	6	32485120	32498064	protein_coding	Both	Both
11	HLA-DRB1	ENSG00000196126	3123	6	32546546	32557625	protein_coding	Both	Both
11	HLA-DQA1	ENSG00000196735	3117	6	32595956	32614839	protein_coding	Both	Colon
11	HLA-DQB1	ENSG00000179344	3119	6	32627244	32636160	protein_coding	Both	Both
11	HLA-DQA2	ENSG00000237541	3118	6	32709119	32714992	protein_coding	Both	Both
11	HLA-DQB2	ENSG00000232629	3120	6	32723875	32731311	protein_coding	Both	Both
11	HLA-DOB	ENSG00000241106	3112	6	32780540	32784825	protein_coding	Both	Both
11	TAP2	ENSG00000250264	6891	6	32781544	32806599	protein_coding	Positional
11	TAP2	ENSG00000204267	6891	6	32789610	32806557	protein_coding	Both	Colon
11	PSMB9	ENSG00000240065	5698	6	32811913	32827362	protein_coding	Positional
11	TAP1	ENSG00000168394	6890	6	32812986	32821755	protein_coding	Positional
11		ENSG00000248993		6	32905141	32920899	protein_coding	Positional
11	HLA-DMA	ENSG00000204257	3108	6	32916390	32936871	protein_coding	Both	Colon
11	BRD2	ENSG00000204256	6046	6	32936437	32949282	protein_coding	Both	Colon
11	HSD17B8	ENSG00000204228	7923	6	33172419	33174608	protein_coding	eQTL	Colon
11	WDR46	ENSG00000227057	9277	6	33246885	33257304	protein_coding	eQTL	Colon
12	TRPS1	ENSG00000104447	7227	8	116420724	116821899	protein_coding	Positional
13	MED19	ENSG00000156603	219541	11	57471186	57479693	protein_coding	eQTL	Colon
13	OR5B3	ENSG00000172769	441608	11	58169937	58170882	protein_coding	Positional
13	OR5B2	ENSG00000172365	390190	11	58189738	58190786	protein_coding	Positional
13	OR5B12	ENSG00000172362	390191	11	58206593	58207646	protein_coding	Positional
13	OR5B21	ENSG00000198283	219968	11	58274648	58275578	protein_coding	Positional
13	LPXN	ENSG00000110031	9404	11	58294344	58345693	protein_coding	Positional
13	ZFP91	ENSG00000186660	80829	11	58346584	58388515	protein_coding	Positional
13	ZFP91-CNTF	ENSG00000255073	386607	11	58346645	58392112	protein_coding	Positional
13		ENSG00000269570		11	58378589	58378759	protein_coding	Positional
13	CNTF	ENSG00000242689	1270	11	58390146	58393198	protein_coding	Positional
13	GLYAT	ENSG00000149124	10249	11	58407899	58499447	protein_coding	Positional
14	SBK1	ENSG00000188322	388228	16	28303840	28335170	protein_coding	eQTL	Colon
14	NPIPB6	ENSG00000198156	728741	16	28353876	28374829	protein_coding	Positional
14	EIF3CL	ENSG00000205609	728689	16	28390900	28415200	protein_coding	Positional
14	NPIPB7	ENSG00000233232	440350	16	28467693	28481868	protein_coding	Both	Colon
14	CLN3	ENSG00000261832	1201	16	28477974	28503333	protein_coding	Positional
14	CLN3	ENSG00000188603	1201	16	28477983	28506896	protein_coding	Positional
14	APOBR	ENSG00000184730	55911	16	28505970	28510291	protein_coding	Positional
14	IL27	ENSG00000197272	246778	16	28510683	28523372	protein_coding	Positional
14	NUPR1	ENSG00000176046	26471	16	28548606	28550495	protein_coding	Positional
14	CCDC101	ENSG00000176476	112869	16	28565236	28603111	protein_coding	Both	Colon
14	SULT1A2	ENSG00000197165	6799	16	28603264	28608430	protein_coding	Both	Both
14	SULT1A1	ENSG00000196502	6817	16	28616903	28634946	protein_coding	Both	Colon
14	NPIPB8	ENSG00000255524	728734	16	28648975	28670003	protein_coding	Positional
14	EIF3C	ENSG00000184110	8663	16	28699879	28747051	protein_coding	Both	Both
14	NPIPB9	ENSG00000196993	100507607	16	28763108	28784128	protein_coding	Both	Colon
14	ATXN2L	ENSG00000168488	11273	16	28834356	28848558	protein_coding	Positional
14	TUFM	ENSG00000178952	7284	16	28853732	28857729	protein_coding	Both	Colon
14	SH2B1	ENSG00000178188	25970	16	28857921	28885526	protein_coding	Both	Colon
14	ATP2A1	ENSG00000196296	487	16	28889726	28915830	protein_coding	Both	Colon
14	RABEP2	ENSG00000177548	79874	16	28915742	28947847	protein_coding	Positional
14	CD19	ENSG00000177455	930	16	28943260	28950667	protein_coding	Positional
14	NFATC2IP	ENSG00000176953	84901	16	28962128	28978418	protein_coding	Both	Colon
14	LAT	ENSG00000213658	27040	16	28996147	29002104	protein_coding	eQTL	Colon
15	PTRF	ENSG00000177469	284119	17	40554470	40575535	protein_coding	Both	Colon
15	ATP6V0A1	ENSG00000033627	535	17	40610862	40674629	protein_coding	Positional
15	NAGLU	ENSG00000108784	4669	17	40688190	40696467	protein_coding	Both	Colon
15	HSD17B1	ENSG00000108786	3292	17	40701232	40707231	protein_coding	Both	Colon
15	COASY	ENSG00000068120	80347	17	40713485	40718295	protein_coding	Both	Colon
15	MLX	ENSG00000108788	6945	17	40719086	40725257	protein_coding	Positional
15	PSMC3IP	ENSG00000131470	29893	17	40724333	40729849	protein_coding	Positional
15	FAM134C	ENSG00000141699	162427	17	40731531	40762641	protein_coding	Positional
15	TUBG1	ENSG00000131462	7283	17	40761694	40767252	protein_coding	Positional
15	TUBG2	ENSG00000037042	27175	17	40811323	40819024	protein_coding	Both	Colon
15	PLEKHH3	ENSG00000068137	79990	17	40819932	40829048	protein_coding	Positional
15	CCR10	ENSG00000184451	2826	17	40830907	40835935	protein_coding	Positional
15	CNTNAP1	ENSG00000108797	8506	17	40834631	40851832	protein_coding	Both	Colon

## Sheet: Table_5_gs_main
Supp Table 5	Curated gene sets over-represented by genes mapped from non-MHC pleiotropic loci identified for Parkinson's disease and Crohn's disease or ulcerative colitis.
	N	Number of background genes in the corresponding gene-set
	n	Number of input genes over-represented in the gene-set
	P-value	Unadjusted P-value from the gene-set enrichment testing
	adjusted P	FDR adjusted P-value from the gene-set enrichment testing
	genes	List of the input genes over-represented in the gene-set
No	Phenotype	GeneSet	N	n	P	adjustedP	genes
1	PD-CD	nikolsky_breast_cancer_1q21_amplicon	37	13	4.72256e-17	2.59788e-13	DCST1, ADAM15, EFNA4, EFNA3, EFNA3, EFNA1, SLC50A1, DPM3, KRTCAP2, TRIM46, MUC1, THBS3, GBA, FAM189B
2	PD-CD	reactome_hats_acetylate_histones	138	12	3.08332e-08	8.48066e-05	DR1, CCDC101, KAT8, KANSL1, HIST1H2BK, HIST1H2AK, HIST1H2BN, HIST1H3I, HIST1H4L, HIST1H3J, HIST1H2AM, HIST1H2BO
3	PD-CD	reactome_hdacs_deacetylate_histones	91	9	5.7067e-07	0.00104642	GATAD2B, HIST1H2BK, HIST1H2AK, HIST1H2BN, HIST1H3I, HIST1H4L, HIST1H3J, HIST1H2AM, HIST1H2BO
4	PD-CD	reactome_chromatin_organization	266	14	1.13075e-06	0.00155506	DR1, GATAD2B, ASH1L, CCDC101, KAT8, KANSL1, HIST1H2BK, HIST1H2AK, HIST1H2BN, HIST1H3I, HIST1H4L, HIST1H3J, HIST1H2AM, HIST1H2BO
5	PD-CD	reactome_rna_polymerase_i_transcription	104	9	1.77453e-06	0.00195234	GATAD2B, PTRF, UBTF, HIST1H2BK, HIST1H2BN, HIST1H3I, HIST1H4L, HIST1H3J, HIST1H2BO
6	PD-CD	kegg_systemic_lupus_erythematosus	115	9	4.10421e-06	0.00376287	FCGR2A, HIST1H2BK, HIST1H2AK, HIST1H2BN, HIST1H3I, HIST1H4L, HIST1H3J, HIST1H2AM, HIST1H2BO
7	PD-CD	reactome_prc2_methylates_histones_and_dna	69	7	8.96877e-06	0.00704817	MTF2, HIST1H2BK, HIST1H2BN, HIST1H3I, HIST1H4L, HIST1H3J, HIST1H2BO
8	PD-CD	reactome_ercc6_csb_and_ehmt2_g9a_positively_regulate_rrna_expression	71	7	1.08573e-05	0.00746575	GATAD2B, HIST1H2BK, HIST1H2BN, HIST1H3I, HIST1H4L, HIST1H3J, HIST1H2BO
9	PD-CD	reactome_deubiquitination	291	13	1.61666e-05	0.00988136	USP3, NOD2, CYLD, MBD5, USP19, USP4, RHOA, RNF123, HIST1H2BK, HIST1H2AK, HIST1H2BN, HIST1H2AM, HIST1H2BO
10	PD-CD	reactome_epigenetic_regulation_of_gene_expression	140	9	2.03062e-05	0.0111704	MTF2, GATAD2B, UBTF, HIST1H2BK, HIST1H2BN, HIST1H3I, HIST1H4L, HIST1H3J, HIST1H2BO
11	PD-CD	reactome_meiotic_recombination	82	7	2.81038e-05	0.0140544	PSMC3IP, HIST1H2BK, HIST1H2BN, HIST1H3I, HIST1H4L, HIST1H3J, HIST1H2BO
12	PD-CD	reactome_rna_polymerase_i_promoter_escape	85	7	3.55132e-05	0.0162798	UBTF, HIST1H2BK, HIST1H2BN, HIST1H3I, HIST1H4L, HIST1H3J, HIST1H2BO
13	PD-CD	reactome_dna_methylation	60	6	4.33757e-05	0.0183546	HIST1H2BK, HIST1H2BN, HIST1H3I, HIST1H4L, HIST1H3J, HIST1H2BO
14	PD-CD	reactome_rho_gtpases_activate_pkns	90	7	5.13869e-05	0.0201914	RHOA, HIST1H2BK, HIST1H2BN, HIST1H3I, HIST1H4L, HIST1H3J, HIST1H2BO
15	PD-CD	reactome_activated_pkn1_stimulates_transcription_of_ar_androgen_receptor_regulated_genes_klk2_and_klk3	63	6	5.73212e-05	0.0204147	HIST1H2BK, HIST1H2BN, HIST1H3I, HIST1H4L, HIST1H3J, HIST1H2BO
16	PD-CD	reactome_sirt1_negatively_regulates_rrna_expression	64	6	6.2692e-05	0.0204147	HIST1H2BK, HIST1H2BN, HIST1H3I, HIST1H4L, HIST1H3J, HIST1H2BO
17	PD-CD	patil_liver_cancer	641	19	6.30884e-05	0.0204147	SLC39A1, C1orf43, UBAP2L, ADAM15, EFNA1, FAM189B, MSTO1, YY1AP1, GON4L, C1orf106, CLN3, CLN3, NUPR1, TUBG1, TUBG2, CENPM, COL7A1, SLC26A6, NCKIPSD, HIST1H2BK
18	PD-CD	reactome_positive_epigenetic_regulation_of_rrna_expression	100	7	0.000100614	0.0284783	GATAD2B, HIST1H2BK, HIST1H2BN, HIST1H3I, HIST1H4L, HIST1H3J, HIST1H2BO
19	PD-CD	reactome_condensation_of_prophase_chromosomes	70	6	0.000103954	0.0284783	HIST1H2BK, HIST1H2BN, HIST1H3I, HIST1H4L, HIST1H3J, HIST1H2BO
20	PD-CD	reactome_ub_specific_processing_proteases	214	10	0.000107655	0.0284783	USP3, CYLD, USP19, USP4, RNF123, HIST1H2BK, HIST1H2AK, HIST1H2BN, HIST1H2AM, HIST1H2BO
21	PD-CD	marson_bound_by_foxp3_stimulated	965	24	0.000108715	0.0284783	TMED5, CCDC18, POLR3C, RNF115, C1orf43, UBAP2L, ASH1L, DAP3, USP3, CYLD, ATP6V0A1, FAM134C, TUBG1, ARL17B, ST13, FBXW12, ARIH2, WDR6, NDUFAF3, USP4, RHOA, TCTA, RBM6, HIST1H3J
22	PD-CD	reactome_negative_epigenetic_regulation_of_rrna_expression	103	7	0.000121219	0.0303102	UBTF, HIST1H2BK, HIST1H2BN, HIST1H3I, HIST1H4L, HIST1H3J, HIST1H2BO
23	PD-CD	reactome_pre_notch_expression_and_processing	104	7	0.000128803	0.0308062	ATP2A1, HIST1H2BK, HIST1H2BN, HIST1H3I, HIST1H4L, HIST1H3J, HIST1H2BO
1	PD-UC	nikolsky_breast_cancer_1q21_amplicon	37	8	1.11947e-10	6.15822e-07	EFNA3, EFNA3, EFNA1, SLC50A1, DPM3, KRTCAP2, TRIM46, MUC1, THBS3

## Sheet: Table_6_gs_sens
Supp Table 6	Curated gene sets over-represented by genes mapped from all pleiotropic loci identified for Parkinson's disease and Crohn's disease or ulcerative colitis.
	N	Number of background genes in the corresponding gene-set
	n	Number of input genes over-represented in the gene-set
	P-value	Unadjusted P-value from the gene-set enrichment testing
	adjusted P	FDR adjusted P-value from the gene-set enrichment testing
	genes	List of the input genes over-represented in the gene-set
No	Phenotype	GeneSet	N	n	P	adjustedP	genes
1	PD-CD	kegg_allograft_rejection	35	14	3.19905e-17	1.7598e-13	HLA-F, HLA-G, HLA-A, HLA-C, HLA-B, HLA-DRA, HLA-DRB5, HLA-DRB1, HLA-DQA1, HLA-DQB1, HLA-DQA2, HLA-DOB, HLA-DMB, HLA-DMA
2	PD-CD	kegg_graft_versus_host_disease	37	14	8.20076e-17	2.25562e-13	HLA-F, HLA-G, HLA-A, HLA-C, HLA-B, HLA-DRA, HLA-DRB5, HLA-DRB1, HLA-DQA1, HLA-DQB1, HLA-DQA2, HLA-DOB, HLA-DMB, HLA-DMA
3	PD-CD	kegg_type_i_diabetes_mellitus	41	14	4.48763e-16	6.32244e-13	HLA-F, HLA-G, HLA-A, HLA-C, HLA-B, HLA-DRA, HLA-DRB5, HLA-DRB1, HLA-DQA1, HLA-DQB1, HLA-DQA2, HLA-DOB, HLA-DMB, HLA-DMA
4	PD-CD	kegg_systemic_lupus_erythematosus	131	21	4.59731e-16	6.32244e-13	FCGR2A, HIST1H2BK, HIST1H2AK, HIST1H2BN, HIST1H3I, HIST1H4L, HIST1H3J, HIST1H2AM, HIST1H2BO, C2, C4A, C4B, HLA-DRA, HLA-DRB5, HLA-DRB1, HLA-DQA1, HLA-DQB1, HLA-DQA2, HLA-DOB, HLA-DMB, HLA-DMA
5	PD-CD	nikolsky_breast_cancer_1q21_amplicon	37	13	3.33269e-15	3.14058e-12	DCST1, ADAM15, EFNA4, EFNA3, EFNA3, EFNA1, SLC50A1, DPM3, KRTCAP2, TRIM46, MUC1, THBS3, GBA, FAM189B
6	PD-CD	gaurnier_psmd4_targets	69	16	3.42547e-15	3.14058e-12	CCR10, IL1R2, HLA-F, HLA-G, HLA-A, HLA-C, HLA-B, C2, HLA-DRA, HLA-DRB5, HLA-DRB1, HLA-DQA1, HLA-DQB1, HLA-DQB2, HLA-DMB, HLA-DMA
7	PD-CD	kegg_autoimmune_thyroid_disease	50	14	1.05992e-14	8.32947e-12	HLA-F, HLA-G, HLA-A, HLA-C, HLA-B, HLA-DRA, HLA-DRB5, HLA-DRB1, HLA-DQA1, HLA-DQB1, HLA-DQA2, HLA-DOB, HLA-DMB, HLA-DMA
8	PD-CD	kegg_viral_myocarditis	68	15	5.64722e-14	3.88317e-11	DAG1, HLA-F, HLA-G, HLA-A, HLA-C, HLA-B, HLA-DRA, HLA-DRB5, HLA-DRB1, HLA-DQA1, HLA-DQB1, HLA-DQA2, HLA-DOB, HLA-DMB, HLA-DMA
9	PD-CD	reactome_interferon_gamma_signaling	90	16	2.90795e-13	1.7774e-10	TRIM46, HLA-F, HLA-G, HLA-A, TRIM31, TRIM10, TRIM26, HLA-C, HLA-B, HLA-DRA, HLA-DRB5, HLA-DRB1, HLA-DQA1, HLA-DQB1, HLA-DQA2, HLA-DQB2
10	PD-CD	kegg_antigen_processing_and_presentation	80	15	7.20315e-13	3.96245e-10	HLA-F, HLA-G, HLA-A, HLA-C, HLA-B, HLA-DRA, HLA-DRB5, HLA-DRB1, HLA-DQA1, HLA-DQB1, HLA-DQA2, HLA-DOB, TAP2, TAP2, HLA-DMB, HLA-DMA
11	PD-CD	kegg_asthma	28	9	1.65821e-10	8.29255e-08	HLA-DRA, HLA-DRB5, HLA-DRB1, HLA-DQA1, HLA-DQB1, HLA-DQA2, HLA-DOB, HLA-DMB, HLA-DMA
12	PD-CD	kegg_intestinal_immune_network_for_iga_production	45	10	8.91621e-10	3.99982e-07	CCR10, HLA-DRA, HLA-DRB5, HLA-DRB1, HLA-DQA1, HLA-DQB1, HLA-DQA2, HLA-DOB, HLA-DMB, HLA-DMA
13	PD-CD	kegg_cell_adhesion_molecules_cams	130	15	9.45239e-10	3.99982e-07	CNTNAP1, HLA-F, HLA-G, HLA-A, HLA-C, HLA-B, HLA-DRA, HLA-DRB5, HLA-DRB1, HLA-DQA1, HLA-DQB1, HLA-DQA2, HLA-DOB, HLA-DMB, HLA-DMA
14	PD-CD	reactome_interferon_signaling	199	18	1.08467e-09	4.26197e-07	TRIM46, IP6K2, UBA7, HLA-F, HLA-G, HLA-A, TRIM31, TRIM10, TRIM26, HLA-C, HLA-B, HLA-DRA, HLA-DRB5, HLA-DRB1, HLA-DQA1, HLA-DQB1, HLA-DQA2, HLA-DQB2
15	PD-CD	reactome_rna_polymerase_i_transcription	107	12	6.3969e-08	2.31552e-05	GATAD2B, PTRF, UBTF, HIST1H2BK, HIST1H2BN, HIST1H3I, HIST1H4L, HIST1H3J, HIST1H2BO, ZNRD1, GTF2H4, EHMT2
16	PD-CD	kegg_leishmania_infection	69	10	6.94517e-08	2.31552e-05	FCGR2A, HLA-DRA, HLA-DRB5, HLA-DRB1, HLA-DQA1, HLA-DQB1, HLA-DQA2, HLA-DOB, HLA-DMB, HLA-DMA
17	PD-CD	reactome_translocation_of_zap_70_to_immunological_synapse	16	6	7.15577e-08	2.31552e-05	HLA-DRA, HLA-DRB5, HLA-DRB1, HLA-DQA1, HLA-DQA2, HLA-DQB2
18	PD-CD	reactome_generation_of_second_messenger_molecules	30	7	2.23556e-07	6.76104e-05	LAT, HLA-DRA, HLA-DRB5, HLA-DRB1, HLA-DQA1, HLA-DQA2, HLA-DQB2
19	PD-CD	reactome_phosphorylation_of_cd3_and_tcr_zeta_chains	19	6	2.33521e-07	6.76104e-05	HLA-DRA, HLA-DRB5, HLA-DRB1, HLA-DQA1, HLA-DQA2, HLA-DQB2
20	PD-CD	reactome_endosomal_vacuolar_pathway	11	5	2.98205e-07	8.20213e-05	HLA-F, HLA-G, HLA-A, HLA-C, HLA-B
21	PD-CD	reactome_pd_1_signaling	20	6	3.29458e-07	8.63023e-05	HLA-DRA, HLA-DRB5, HLA-DRB1, HLA-DQA1, HLA-DQA2, HLA-DQB2
22	PD-CD	biocarta_mhc_pathway	12	5	5.05008e-07	0.000126275	HLA-A, HLA-DRA, HLA-DRB5, HLA-DRB1, TAP2, TAP2
23	PD-CD	reactome_hats_acetylate_histones	138	12	1.04488e-06	0.000249907	DR1, CCDC101, KAT8, KANSL1, HIST1H2BK, HIST1H2AK, HIST1H2BN, HIST1H3I, HIST1H4L, HIST1H3J, HIST1H2AM, HIST1H2BO
24	PD-CD	reactome_antigen_presentation:_folding_assembly_and_peptide_loading_of_class_i_mhc	25	6	1.41422e-06	0.000324152	HLA-F, HLA-G, HLA-A, HLA-C, HLA-B, TAP2, TAP2
25	PD-CD	reactome_epigenetic_regulation_of_gene_expression	143	12	1.52647e-06	0.000335884	MTF2, GATAD2B, UBTF, HIST1H2BK, HIST1H2BN, HIST1H3I, HIST1H4L, HIST1H3J, HIST1H2BO, ZNRD1, GTF2H4, EHMT2
26	PD-CD	reactome_activation_of_c3_and_c5	7	4	1.60368e-06	0.000339301	C2, CFB, CFB, C4A, C4B
27	PD-CD	enk_uv_response_keratinocyte_up	531	23	4.8263e-06	0.000983313	JTB, EFNA1, MUC1, EIF3C, TUFM, ATP6V0A1, CRHR1, IL1R2, ACO2, UQCRC1, HIST1H2BN, ZNF165, HLA-F, HLA-G, HLA-A, PPP1R11, TRIM15, HLA-B, CSNK2B, NEU1, DXO, HLA-DRB1, BRD2
28	PD-CD	reactome_rna_polymerase_i_promoter_escape	87	9	5.73055e-06	0.00112585	UBTF, HIST1H2BK, HIST1H2BN, HIST1H3I, HIST1H4L, HIST1H3J, HIST1H2BO, ZNRD1, GTF2H4
29	PD-CD	reactome_hdacs_deacetylate_histones	91	9	8.3155e-06	0.00157737	GATAD2B, HIST1H2BK, HIST1H2AK, HIST1H2BN, HIST1H3I, HIST1H4L, HIST1H3J, HIST1H2AM, HIST1H2BO
30	PD-CD	reactome_ercc6_csb_and_ehmt2_g9a_positively_regulate_rrna_expression	72	8	1.12001e-05	0.00205373	GATAD2B, HIST1H2BK, HIST1H2BN, HIST1H3I, HIST1H4L, HIST1H3J, HIST1H2BO, EHMT2
31	PD-CD	reactome_chromatin_organization	267	15	1.16546e-05	0.00206813	DR1, GATAD2B, ASH1L, CCDC101, KAT8, KANSL1, HIST1H2BK, HIST1H2AK, HIST1H2BN, HIST1H3I, HIST1H4L, HIST1H3J, HIST1H2AM, HIST1H2BO, EHMT2
32	PD-CD	sana_response_to_ifng_up	73	8	1.24186e-05	0.00213483	HLA-A, HLA-C, HLA-B, HLA-DRB5, HLA-DRB1, HLA-DQA1, HLA-DQB1, HLA-DMA
33	PD-CD	patil_liver_cancer	652	25	1.5239e-05	0.00254029	SLC39A1, C1orf43, UBAP2L, ADAM15, EFNA1, FAM189B, MSTO1, YY1AP1, GON4L, C1orf106, CLN3, CLN3, NUPR1, TUBG1, TUBG2, CENPM, COL7A1, SLC26A6, NCKIPSD, HIST1H2BK, ABCF1, CSNK2B, NEU1, EHMT2, NELFE, PPT2
34	PD-CD	wieland_up_by_hbv_infection	99	9	1.6563e-05	0.0026798	GABBR1, HLA-F, HLA-A, HLA-B, HLA-DRA, HLA-DRB1, HLA-DQB1, HLA-DMB, HLA-DMA
35	PD-CD	reactome_adaptive_immune_system	745	27	1.87904e-05	0.00295332	RNF115, CD160, FBXL22, CD19, LAT, FBXW12, ARIH2, RNF123, UBA7, HLA-F, HLA-G, HLA-A, TRIM39, HLA-C, HLA-B, MICB, BTNL2, HLA-DRA, HLA-DRB5, HLA-DRB1, HLA-DQA1, HLA-DQA2, HLA-DQB2, HLA-DOB, TAP2, TAP2, HLA-DMB, HLA-DMA
36	PD-CD	reactome_positive_epigenetic_regulation_of_rrna_expression	102	9	2.10831e-05	0.00317967	GATAD2B, HIST1H2BK, HIST1H2BN, HIST1H3I, HIST1H4L, HIST1H3J, HIST1H2BO, ZNRD1, EHMT2
37	PD-CD	lui_thyroid_cancer_cluster_4	12	4	2.13866e-05	0.00317967	NUPR1, HLA-DRA, HLA-DRB1, HLA-DQB1
38	PD-CD	reactome_negative_epigenetic_regulation_of_rrna_expression	105	9	2.66112e-05	0.00385232	UBTF, HIST1H2BK, HIST1H2BN, HIST1H3I, HIST1H4L, HIST1H3J, HIST1H2BO, ZNRD1, GTF2H4
39	PD-CD	wunder_inflammatory_response_and_cholesterol_up	60	7	2.90002e-05	0.00409051	UBA7, FLOT1, HLA-DRA, HLA-DQB1, TAP2, TAP2, HLA-DMB, HLA-DMA
40	PD-CD	reactome_prc2_methylates_histones_and_dna	69	7	7.2313e-05	0.00979404	MTF2, HIST1H2BK, HIST1H2BN, HIST1H3I, HIST1H4L, HIST1H3J, HIST1H2BO
41	PD-CD	kim_lrrc3b_targets	30	5	7.29968e-05	0.00979404	HLA-A, HLA-C, HLA-B, HLA-DRB1, HLA-DQB1
42	PD-CD	reactome_mhc_class_ii_antigen_presentation	121	9	8.14006e-05	0.0106615	HLA-DRA, HLA-DRB5, HLA-DRB1, HLA-DQA1, HLA-DQA2, HLA-DQB2, HLA-DOB, HLA-DMB, HLA-DMA
43	PD-CD	biocarta_comp_pathway	19	4	0.000154278	0.0197369	C2, CFB, CFB, C4A, C4B
44	PD-CD	reactome_cytokine_signaling_in_immune_system	848	27	0.000166974	0.0208755	TRIM46, MUC1, IL27, SH2B1, LAT, NOD2, IL1R2, IP6K2, UBA7, HIST1H3I, HIST1H3J, HLA-F, HLA-G, HLA-A, TRIM31, TRIM10, TRIM26, HLA-C, HLA-B, AGER, HLA-DRA, HLA-DRB5, HLA-DRB1, HLA-DQA1, HLA-DQB1, HLA-DQA2, HLA-DQB2
45	PD-CD	reactome_pre_notch_expression_and_processing	105	8	0.000171181	0.0209259	ATP2A1, HIST1H2BK, HIST1H2BN, HIST1H3I, HIST1H4L, HIST1H3J, HIST1H2BO, NOTCH4
46	PD-CD	tarte_plasma_cell_vs_plasmablast_up	379	16	0.000184458	0.0220587	RAB13, CNTNAP1, HIST1H2BN, HLA-F, DDR1, HLA-B, CFB, CFB, C4A, TNXB, ATF6B, AGER, PBX2, NOTCH4, HLA-DQA1, HLA-DQB2, HLA-DOB
47	PD-CD	biocarta_csk_pathway	20	4	0.000190606	0.022309	PRKAR2A, HLA-DRA, HLA-DRB5, HLA-DRB1
48	PD-CD	mootha_pgc	421	17	0.000197692	0.0226563	S100A1, TUFM, NSF, RANGAP1, ACO2, PMM1, COL7A1, UQCRC1, SLC25A20, ABCF1, GTF2H4, BAG6, SKIV2L, DXO, STK19, RNF5, HLA-DRA
49	PD-CD	ichiba_graft_versus_host_disease_d7_up	109	8	0.000221662	0.0248849	LITAF, UBA7, FLOT1, HLA-DRA, HLA-DQB1, TAP2, TAP2, HLA-DMB, HLA-DMA
50	PD-CD	reactome_meiotic_recombination	83	7	0.000233292	0.0256667	PSMC3IP, HIST1H2BK, HIST1H2BN, HIST1H3I, HIST1H4L, HIST1H3J, HIST1H2BO
51	PD-CD	biocarta_bbcell_pathway	9	3	0.000254109	0.0265055	HLA-DRA, HLA-DRB5, HLA-DRB1
52	PD-CD	biocarta_eosinophils_pathway	9	3	0.000254109	0.0265055	HLA-DRA, HLA-DRB5, HLA-DRB1
53	PD-CD	reactome_dna_methylation	60	6	0.000258769	0.0265055	HIST1H2BK, HIST1H2BN, HIST1H3I, HIST1H4L, HIST1H3J, HIST1H2BO
54	PD-CD	heller_silenced_by_methylation_up	276	13	0.000260189	0.0265055	RAB13, MUC1, HSD17B1, IL1R2, CFB, CFB, HLA-DRA, HLA-DRB1, HLA-DQA1, HLA-DQB1, HLA-DQA2, HLA-DOB, HLA-DMB, HLA-DMA
55	PD-CD	reactome_initial_triggering_of_complement	22	4	0.00028113	0.0281181	C2, CFB, CFB, C4A, C4B
56	PD-CD	ginestier_breast_cancer_znf217_amplified_dn	319	14	0.000313524	0.0307981	DENND4B, UBAP2L, MSTO1, ATXN2L, KAT8, L3MBTL2, RANGAP1, ZC3H7B, PHF5A, GTF2H4, CSNK2B, EHMT2, DXO, PBX2
57	PD-CD	reactome_activated_pkn1_stimulates_transcription_of_ar_androgen_receptor_regulated_genes_klk2_and_klk3	63	6	0.000338402	0.0326588	HIST1H2BK, HIST1H2BN, HIST1H3I, HIST1H4L, HIST1H3J, HIST1H2BO
58	PD-CD	reactome_sirt1_negatively_regulates_rrna_expression	64	6	0.000368822	0.0348531	HIST1H2BK, HIST1H2BN, HIST1H3I, HIST1H4L, HIST1H3J, HIST1H2BO
59	PD-CD	kim_all_disorders_oligodendrocyte_number_corr_up	752	24	0.00037381	0.0348531	S100A1, DENND4B, RPS27, HAX1, KIF21B, SULT1A1, TUFM, NSF, PMM1, NHP2L1, UQCRC1, NDUFAF3, IMPDH2, GPX1, RHOA, TCTA, BSN, GABBR1, MOG, PPP1R11, BAG6, CSNK2B, NELFE, AGPAT1
60	PD-CD	reactome_rho_gtpases_activate_pkns	90	7	0.000384449	0.0352475	RHOA, HIST1H2BK, HIST1H2BN, HIST1H3I, HIST1H4L, HIST1H3J, HIST1H2BO
61	PD-CD	reactome_costimulation_by_the_cd28_family	65	6	0.000401338	0.0361928	HLA-DRA, HLA-DRB5, HLA-DRB1, HLA-DQA1, HLA-DQA2, HLA-DQB2
62	PD-CD	beier_glioma_stem_cell_dn	66	6	0.000436051	0.038689	HLA-DRA, HLA-DRB1, HLA-DQA1, HLA-DQB1, HLA-DMB, HLA-DMA
63	PD-CD	alcalay_aml_by_npm1_localization_dn	185	10	0.000457372	0.0395919	GALC, TUBG1, IL1R2, CENPM, BANK1, ATF6B, PBX2, HLA-DRA, HLA-DRB1, HLA-DMA
64	PD-CD	reactome_deubiquitination	293	13	0.000460622	0.0395919	USP3, NOD2, CYLD, MBD5, USP19, USP4, RHOA, RNF123, HIST1H2BK, HIST1H2AK, HIST1H2BN, HIST1H2AM, HIST1H2BO
65	PD-CD	biocarta_il5_pathway	11	3	0.00048826	0.0413218	HLA-DRA, HLA-DRB5, HLA-DRB1
66	PD-CD	reactome_interferon_alpha_beta_signaling	69	6	0.000554393	0.0462079	IP6K2, HLA-F, HLA-G, HLA-A, HLA-C, HLA-B
67	PD-CD	reactome_condensation_of_prophase_chromosomes	70	6	0.00059893	0.0491748	HIST1H2BK, HIST1H2BN, HIST1H3I, HIST1H4L, HIST1H3J, HIST1H2BO
68	PD-CD	reactome_immunoregulatory_interactions_between_a_lymphoid_and_a_non_lymphoid_cell	127	8	0.000622095	0.0491945	CD160, CD19, HLA-F, HLA-G, HLA-A, HLA-C, HLA-B, MICB
69	PD-CD	reactome_rna_polymerase_i_transcription_initiation	47	5	0.000639711	0.0491945	GATAD2B, UBTF, ZNRD1, GTF2H4, EHMT2
70	PD-CD	biocarta_blymphocyte_pathway	12	3	0.000643884	0.0491945	HLA-DRA, HLA-DRB5, HLA-DRB1
71	PD-CD	biocarta_lectin_pathway	12	3	0.000643884	0.0491945	C2, C4A, C4B
72	PD-CD	biocarta_tcra_pathway	12	3	0.000643884	0.0491945	HLA-DRA, HLA-DRB5, HLA-DRB1
1	PD-UC	kegg_antigen_processing_and_presentation	80	20	6.57327e-21	3.61596e-17	HLA-F, HLA-G, HLA-A, HLA-E, HLA-C, HLA-B, LTA, HSPA1L, HSPA1A, HSPA1B, HLA-DRA, HLA-DRB5, HLA-DRB1, HLA-DQA1, HLA-DQB1, HLA-DQA2, HLA-DOB, TAP2, TAP2, TAP1, HLA-DMA
2	PD-UC	kegg_type_i_diabetes_mellitus	41	15	8.209e-19	2.25789e-15	HLA-F, HLA-G, HLA-A, HLA-E, HLA-C, HLA-B, LTA, HLA-DRA, HLA-DRB5, HLA-DRB1, HLA-DQA1, HLA-DQB1, HLA-DQA2, HLA-DOB, HLA-DMA
3	PD-UC	kegg_allograft_rejection	35	14	2.70385e-18	4.95795e-15	HLA-F, HLA-G, HLA-A, HLA-E, HLA-C, HLA-B, HLA-DRA, HLA-DRB5, HLA-DRB1, HLA-DQA1, HLA-DQB1, HLA-DQA2, HLA-DOB, HLA-DMA
4	PD-UC	kegg_graft_versus_host_disease	37	14	6.9626e-18	9.57532e-15	HLA-F, HLA-G, HLA-A, HLA-E, HLA-C, HLA-B, HLA-DRA, HLA-DRB5, HLA-DRB1, HLA-DQA1, HLA-DQB1, HLA-DQA2, HLA-DOB, HLA-DMA
5	PD-UC	gaurnier_psmd4_targets	69	16	2.14877e-16	2.36407e-13	CCR10, IL1R2, HLA-F, HLA-G, HLA-A, HLA-E, HLA-C, HLA-B, C2, HLA-DRA, HLA-DRB5, HLA-DRB1, HLA-DQA1, HLA-DQB1, HLA-DQB2, HLA-DMA
6	PD-UC	kegg_autoimmune_thyroid_disease	50	14	9.26628e-16	7.70074e-13	HLA-F, HLA-G, HLA-A, HLA-E, HLA-C, HLA-B, HLA-DRA, HLA-DRB5, HLA-DRB1, HLA-DQA1, HLA-DQB1, HLA-DQA2, HLA-DOB, HLA-DMA
7	PD-UC	reactome_interferon_gamma_signaling	90	17	9.79916e-16	7.70074e-13	TRIM46, HLA-F, HLA-G, HLA-A, TRIM31, TRIM10, TRIM26, HLA-E, HLA-C, HLA-B, HLA-DRA, HLA-DRB5, HLA-DRB1, HLA-DQA1, HLA-DQB1, HLA-DQA2, HLA-DQB2
8	PD-UC	kegg_viral_myocarditis	68	15	4.26449e-15	2.93237e-12	DAG1, HLA-F, HLA-G, HLA-A, HLA-E, HLA-C, HLA-B, HLA-DRA, HLA-DRB5, HLA-DRB1, HLA-DQA1, HLA-DQB1, HLA-DQA2, HLA-DOB, HLA-DMA
9	PD-UC	biocarta_mhc_pathway	12	7	3.19241e-11	1.91376e-08	HLA-A, HLA-DRA, HLA-DRB5, HLA-DRB1, TAP2, TAP2, PSMB9, TAP1
10	PD-UC	kegg_asthma	28	9	3.47893e-11	1.91376e-08	FCER1G, HLA-DRA, HLA-DRB5, HLA-DRB1, HLA-DQA1, HLA-DQB1, HLA-DQA2, HLA-DOB, HLA-DMA
11	PD-UC	reactome_interferon_signaling	199	18	6.27326e-11	3.1372e-08	TRIM46, IP6K2, HLA-F, HLA-G, HLA-A, TRIM31, TRIM10, TRIM26, HLA-E, HLA-C, HLA-B, HLA-DRA, HLA-DRB5, HLA-DRB1, HLA-DQA1, HLA-DQB1, HLA-DQA2, HLA-DQB2
12	PD-UC	kegg_cell_adhesion_molecules_cams	130	15	8.20931e-11	3.76329e-08	CNTNAP1, HLA-F, HLA-G, HLA-A, HLA-E, HLA-C, HLA-B, HLA-DRA, HLA-DRB5, HLA-DRB1, HLA-DQA1, HLA-DQB1, HLA-DQA2, HLA-DOB, HLA-DMA
13	PD-UC	reactome_antigen_presentation:_folding_assembly_and_peptide_loading_of_class_i_mhc	25	8	4.63074e-10	1.95952e-07	HLA-F, HLA-G, HLA-A, HLA-E, HLA-C, HLA-B, TAP2, TAP2, TAP1
14	PD-UC	rodwell_aging_kidney_up	468	25	1.03389e-09	4.06247e-07	KRTCAP2, FCER1G, TREX1, SHISA5, GPX1, GABBR1, HLA-F, HLA-G, HLA-A, HLA-E, HLA-B, LTB, LST1, CLIC1, VARS, CFB, CFB, C4A, HLA-DRA, HLA-DRB1, HLA-DQA1, HLA-DQB1, PSMB9, TAP1, HLA-DMA, WDR46
15	PD-UC	reactome_endosomal_vacuolar_pathway	11	6	1.5349e-09	5.629e-07	HLA-F, HLA-G, HLA-A, HLA-E, HLA-C, HLA-B
16	PD-UC	kegg_intestinal_immune_network_for_iga_production	45	9	3.71296e-09	1.21222e-06	CCR10, HLA-DRA, HLA-DRB5, HLA-DRB1, HLA-DQA1, HLA-DQB1, HLA-DQA2, HLA-DOB, HLA-DMA
17	PD-UC	wieland_up_by_hbv_infection	99	12	3.74617e-09	1.21222e-06	FCER1G, LPXN, GABBR1, HLA-F, HLA-A, HLA-E, HLA-B, HLA-DRA, HLA-DRB1, HLA-DQB1, PSMB9, HLA-DMA
18	PD-UC	kegg_systemic_lupus_erythematosus	131	13	9.88941e-09	3.02231e-06	FCGR2A, HIST1H2BK, C2, C4A, C4B, HLA-DRA, HLA-DRB5, HLA-DRB1, HLA-DQA1, HLA-DQB1, HLA-DQA2, HLA-DOB, HLA-DMA
19	PD-UC	nikolsky_breast_cancer_1q21_amplicon	37	8	1.45314e-08	4.20724e-06	EFNA3, EFNA3, EFNA1, SLC50A1, DPM3, KRTCAP2, TRIM46, MUC1, THBS3
20	PD-UC	reactome_translocation_of_zap_70_to_immunological_synapse	16	6	2.52505e-08	6.94516e-06	HLA-DRA, HLA-DRB5, HLA-DRB1, HLA-DQA1, HLA-DQA2, HLA-DQB2
21	PD-UC	kim_lrrc3b_targets	30	7	6.77828e-08	1.69488e-05	HLA-A, HLA-E, HLA-C, HLA-B, HLA-DRB1, HLA-DQB1, TAP1
22	PD-UC	reactome_generation_of_second_messenger_molecules	30	7	6.77828e-08	1.69488e-05	LAT, HLA-DRA, HLA-DRB5, HLA-DRB1, HLA-DQA1, HLA-DQA2, HLA-DQB2
23	PD-UC	reactome_phosphorylation_of_cd3_and_tcr_zeta_chains	19	6	8.2913e-08	1.98306e-05	HLA-DRA, HLA-DRB5, HLA-DRB1, HLA-DQA1, HLA-DQA2, HLA-DQB2
24	PD-UC	reactome_pd_1_signaling	20	6	1.17217e-07	2.68671e-05	HLA-DRA, HLA-DRB5, HLA-DRB1, HLA-DQA1, HLA-DQA2, HLA-DQB2
25	PD-UC	kegg_leishmania_infection	69	9	1.83173e-07	4.03054e-05	FCGR2A, HLA-DRA, HLA-DRB5, HLA-DRB1, HLA-DQA1, HLA-DQB1, HLA-DQA2, HLA-DOB, HLA-DMA
26	PD-UC	sana_response_to_ifng_up	73	9	3.00515e-07	6.3582e-05	HLA-A, HLA-E, HLA-C, HLA-B, HLA-DRB5, HLA-DRB1, HLA-DQA1, HLA-DQB1, HLA-DMA
27	PD-UC	reactome_activation_of_c3_and_c5	7	4	7.96614e-07	0.000162303	C2, CFB, CFB, C4A, C4B
28	PD-UC	reactome_cytokine_signaling_in_immune_system	848	29	8.42377e-07	0.000165497	TRIM46, MUC1, CNTF, IL27, SH2B1, LAT, IL1R2, IL1R1, IP6K2, HLA-F, HLA-G, HLA-A, TRIM31, TRIM10, TRIM26, HLA-E, HLA-C, HLA-B, LTA, LTB, AGER, HLA-DRA, HLA-DRB5, HLA-DRB1, HLA-DQA1, HLA-DQB1, HLA-DQA2, HLA-DQB2, PSMB9
29	PD-UC	tarte_plasma_cell_vs_plasmablast_up	379	18	1.37488e-06	0.000260801	FCER1G, CNTNAP1, HLA-F, DDR1, CDSN, HLA-B, LST1, HSPA1B, CFB, CFB, C4A, TNXB, ATF6B, AGER, PBX2, NOTCH4, HLA-DQA1, HLA-DQB2, HLA-DOB
30	PD-UC	heller_silenced_by_methylation_up	276	15	2.07534e-06	0.000380548	MUC1, LPXN, HSD17B1, REL, IL1R2, DDAH2, HSPA1A, CFB, CFB, HLA-DRA, HLA-DRB1, HLA-DQA1, HLA-DQB1, HLA-DQA2, HLA-DOB, HLA-DMA
31	PD-UC	hsiao_housekeeping_genes	395	18	2.4673e-06	0.000437826	EIF3C, XPO1, ARPC2, AAMP, QARS, GPX1, RHOA, HLA-A, HLA-E, HLA-B, DDX39B, CSNK2B, CLIC1, AGPAT1, HLA-DRA, HLA-DQA1, HLA-DQB1, BRD2
32	PD-UC	reactome_antigen_processing_cross_presentation	98	9	3.71952e-06	0.000639408	HLA-F, HLA-G, HLA-A, HLA-E, HLA-C, HLA-B, TAP2, TAP2, PSMB9, TAP1
33	PD-UC	kegg_natural_killer_cell_mediated_cytotoxicity	131	10	5.73816e-06	0.000956534	FCER1G, LAT, HLA-G, HLA-A, HLA-E, HLA-C, HLA-B, MICA, MICB, NCR3
34	PD-UC	reactome_adaptive_immune_system	745	25	7.04614e-06	0.00114002	CD19, LAT, REL, ARIH2, RNF123, HLA-F, HLA-G, HLA-A, HLA-E, HLA-C, HLA-B, MICB, NCR3, BTNL2, HLA-DRA, HLA-DRB5, HLA-DRB1, HLA-DQA1, HLA-DQA2, HLA-DQB2, HLA-DOB, TAP2, TAP2, PSMB9, TAP1, HLA-DMA
35	PD-UC	lui_thyroid_cancer_cluster_4	12	4	1.07262e-05	0.00168586	NUPR1, HLA-DRA, HLA-DRB1, HLA-DQB1
36	PD-UC	enk_uv_response_keratinocyte_up	531	20	1.18336e-05	0.00180824	EFNA1, MUC1, EIF3C, TUFM, ATP6V0A1, IL1R2, ZNF165, HLA-F, HLA-G, HLA-A, PPP1R11, TRIM15, HLA-E, HLA-B, CSNK2B, LY6G6C, NEU1, DXO, HLA-DRB1, BRD2
37	PD-UC	reactome_interferon_alpha_beta_signaling	69	7	2.37796e-05	0.00353545	IP6K2, HLA-F, HLA-G, HLA-A, HLA-E, HLA-C, HLA-B
38	PD-UC	reactome_immunoregulatory_interactions_between_a_lymphoid_and_a_non_lymphoid_cell	127	9	3.06554e-05	0.00441067	CD19, HLA-F, HLA-G, HLA-A, HLA-E, HLA-C, HLA-B, MICB, NCR3
39	PD-UC	pellicciotta_hdac_in_antigen_presentation_dn	49	6	3.12699e-05	0.00441067	HLA-A, HLA-C, HLA-B, TAP2, TAP2, PSMB9, TAP1
40	PD-UC	dacosta_uv_response_via_ercc3_common_up	74	7	3.76269e-05	0.00517464	EFNA1, TREX1, HLA-F, HLA-E, MICB, NEU1, BRD2
41	PD-UC	mclachlan_dental_caries_up	234	12	3.90899e-05	0.00524472	FCER1G, FCGR2A, RAB7L1, GABBR1, LTB, CFB, CFB, C4A, HLA-DRA, HLA-DRB1, HLA-DQA1, HLA-DQB1, HLA-DMA
42	PD-UC	nakayama_soft_tissue_tumors_pca1_up	75	7	4.10651e-05	0.00537856	FCGR2A, GABBR1, AIF1, CFB, CFB, HLA-DRA, HLA-DQA1, HLA-DQB1
43	PD-UC	iizuka_liver_cancer_progression_l0_l1_dn	17	4	4.91045e-05	0.00628195	ARPC2, RHOA, HLA-F, HLA-A
44	PD-UC	wallace_prostate_cancer_race_up	279	13	5.04285e-05	0.00630471	FCER1G, IL1R2, HLA-F, HLA-G, HLA-E, HLA-B, HLA-DRA, HLA-DRB1, HLA-DQA1, HLA-DQB1, TAP2, TAP2, PSMB9, TAP1
45	PD-UC	kim_glis2_targets_up	78	7	5.29589e-05	0.00647393	FCER1G, FCGR2A, LTB, AIF1, HLA-DQB1, PSMB9, HLA-DMA
46	PD-UC	ichiba_graft_versus_host_disease_d7_up	109	8	6.62191e-05	0.00791893	SHISA5, CLIC1, HLA-DRA, HLA-DQB1, TAP2, TAP2, PSMB9, TAP1, HLA-DMA
47	PD-UC	parent_mtor_signaling_up	558	19	7.6661e-05	0.0089726	EFNA1, THBS3, SULT1A2, EIF3C, TUBG2, USP34, IL1R1, NCKIPSD, IP6K2, PRKAR2A, P4HTM, RNF123, RPP21, CCHCR1, APOM, EHMT2, AGER, PBX2, HLA-DRB1
48	PD-UC	biocarta_comp_pathway	19	4	7.84188e-05	0.00898712	C2, CFB, CFB, C4A, C4B
49	PD-UC	jison_sickle_cell_disease_up	181	10	9.35127e-05	0.0104701	NDUFS2, ATP6V0A1, NDUFAF3, GPX1, TCTA, HLA-A, MICB, CLIC1, PSMB9, TAP1
50	PD-UC	reactome_tcr_signaling	115	8	9.67185e-05	0.0104701	LAT, HLA-DRA, HLA-DRB5, HLA-DRB1, HLA-DQA1, HLA-DQA2, HLA-DQB2, PSMB9
51	PD-UC	biocarta_csk_pathway	20	4	9.70687e-05	0.0104701	PRKAR2A, HLA-DRA, HLA-DRB5, HLA-DRB1
52	PD-UC	wunder_inflammatory_response_and_cholesterol_up	60	6	9.98823e-05	0.0105664	AIF1, HLA-DRA, HLA-DQB1, TAP2, TAP2, PSMB9, HLA-DMA
53	PD-UC	gazda_diamond_blackfan_anemia_progenitor_up	39	5	0.000116962	0.0121398	PTRF, GABBR1, HLA-G, LST1, HLA-DQA1
54	PD-UC	reactome_mhc_class_ii_antigen_presentation	121	8	0.000138028	0.014061	HLA-DRA, HLA-DRB5, HLA-DRB1, HLA-DQA1, HLA-DQA2, HLA-DQB2, HLA-DOB, HLA-DMA
55	PD-UC	reactome_initial_triggering_of_complement	22	4	0.000143715	0.0143677	C2, CFB, CFB, C4A, C4B
56	PD-UC	dacosta_uv_response_via_ercc3_up	311	13	0.000150184	0.0143677	EFNA1, SULT1A2, PSMC3IP, AAMP, TREX1, HLA-F, HLA-G, HLA-A, HLA-E, MICB, HSPA1A, NEU1, BRD2
57	PD-UC	biocarta_bbcell_pathway	9	3	0.000151486	0.0143677	HLA-DRA, HLA-DRB5, HLA-DRB1
58	PD-UC	biocarta_eosinophils_pathway	9	3	0.000151486	0.0143677	HLA-DRA, HLA-DRB5, HLA-DRB1
59	PD-UC	reactome_costimulation_by_the_cd28_family	65	6	0.00015648	0.0145897	HLA-DRA, HLA-DRB5, HLA-DRB1, HLA-DQA1, HLA-DQA2, HLA-DQB2
60	PD-UC	beier_glioma_stem_cell_dn	66	6	0.000170356	0.0156188	DDAH2, HLA-DRA, HLA-DRB1, HLA-DQA1, HLA-DQB1, HLA-DMA
61	PD-UC	reactome_downstream_tcr_signaling	94	7	0.000173396	0.0156369	HLA-DRA, HLA-DRB5, HLA-DRB1, HLA-DQA1, HLA-DQA2, HLA-DQB2, PSMB9
62	PD-UC	liu_nasopharyngeal_carcinoma	68	6	0.000201018	0.0178355	NUCKS1, SULT1A1, ARPC2, HLA-A, SLC44A4, HLA-DQA1
63	PD-UC	graham_cml_dividing_vs_normal_dividing_dn	10	3	0.00021442	0.0187226	LTB, HLA-DQA1, HLA-DQB1
64	PD-UC	reactome_innate_immune_system	1040	27	0.000249851	0.0214755	MUC1, FCER1G, FCGR2A, CD19, LAT, ATP6V0A1, ARPC2, TMBIM1, TREX1, NCKIPSD, IMPDH2, RHOA, HLA-A, HLA-E, HLA-C, HLA-B, ATP6V1G2, CSNK2B, HSPA1A, HSPA1B, NEU1, C2, CFB, CFB, C4A, C4B, AGER, PSMB9
65	PD-UC	der_ifn_gamma_response_up	71	6	0.000254999	0.0215807	HLA-A, TRIM26, HLA-E, HLA-C, PSMB9, TAP1
66	PD-UC	basso_cd40_signaling_up	101	7	0.000270712	0.0225634	HLA-F, LTA, HLA-DRB1, HLA-DQA1, HLA-DQB1, TAP1, HLA-DMA
67	PD-UC	den_interact_with_lca5	26	4	0.000282457	0.023191	CSNK2B, HSPA1L, HSPA1A, HSPA1B
68	PD-UC	graham_cml_quiescent_vs_normal_dividing_dn	11	3	0.00029212	0.0232891	AIF1, HLA-DQA1, HLA-DQB1
69	PD-UC	biocarta_il5_pathway	11	3	0.00029212	0.0232891	HLA-DRA, HLA-DRB5, HLA-DRB1
70	PD-UC	der_ifn_alpha_response_up	74	6	0.00031977	0.0251293	HLA-A, TRIM26, HLA-E, HLA-C, PSMB9, TAP1
71	PD-UC	biocarta_blymphocyte_pathway	12	3	0.000385918	0.0290813	HLA-DRA, HLA-DRB5, HLA-DRB1
72	PD-UC	biocarta_lectin_pathway	12	3	0.000385918	0.0290813	C2, C4A, C4B
73	PD-UC	biocarta_tcra_pathway	12	3	0.000385918	0.0290813	HLA-DRA, HLA-DRB5, HLA-DRB1
74	PD-UC	kegg_endocytosis	181	9	0.000455057	0.033828	HLA-F, HLA-G, HLA-A, HLA-E, HLA-C, HLA-B, HSPA1L, HSPA1A, HSPA1B
75	PD-UC	biocarta_asbcell_pathway	13	3	0.00049709	0.0364599	HLA-DRA, HLA-DRB5, HLA-DRB1
76	PD-UC	patil_liver_cancer	652	19	0.000548005	0.0396655	EFNA1, C1orf106, NUCKS1, CLN3, CLN3, NUPR1, TUBG1, TUBG2, XPO1, COL7A1, NCKIPSD, HIST1H2BK, ABCF1, CSNK2B, MSH5, VARS, NEU1, EHMT2, NELFE, PPT2
77	PD-UC	biocarta_classic_pathway	14	3	0.00062686	0.0447838	C2, C4A, C4B
78	PD-UC	sato_silenced_by_methylation_in_pancreatic_cancer_1	410	14	0.000658768	0.04646	APOA2, KIF21B, APOBR, LAT, HSD17B1, IL1R1, PFKFB4, ZNF165, HLA-G, CCHCR1, HLA-B, LTB, NEU1, TAP2, TAP2
79	PD-UC	kegg_hematopoietic_cell_lineage	85	6	0.000673952	0.0469292	CD19, IL1R2, IL1R1, HLA-DRA, HLA-DRB5, HLA-DRB1
80	PD-UC	reactome_complement_cascade	57	5	0.000709206	0.0487668	CD19, C2, CFB, CFB, C4A, C4B
81	PD-UC	yagi_aml_with_t_8_21_translocation	367	13	0.000729541	0.0493384	FCGR2A, NUPR1, REL, DDR1, LST1, AIF1, DDAH2, NELFE, HLA-DRA, HLA-DRB1, HLA-DQA1, HLA-DQB1, HLA-DMA
82	PD-UC	mikkelsen_mcv6_lcp_with_h3k4me3	155	8	0.000735457	0.0493384	MUC1, TREX1, RNF123, ZFP57, TRIM40, LST1, GPANK1, GPSM3

## Sheet: Table_7_novelty
Supp Table 7	Novelty of the identified pleiotropic loci shared by Parkinson's disease and Crohn's disease or ulcerative colitis
	Novel_locus	Indicating whether the locus is reported for the first time to associated with both PD and the IBD trait
	Evidence on pleiotropy	For previously reported pleiotropic locus, displaying the PMIDs of publications where evidence on PD-IBD pleiotropy was reported
	Evidence on PD association	PMIDs of publications where evidence on PD association was reported
	Evidence on IBD association	PMIDs of publications where evidence on CD or UC association was reported
No	Phenotypes	CHR	Start	End	Gene	direction_locus	Novel_locus	Evidence on pleiotropy	Evidence on PD association
1	PD-CD	1	93538949	93895483	DR1	Antagonistic	Yes
2	PD-CD	1	145562881	145718124	CD160	Concordant	Yes
3	PD-CD	1	153768179	154270018	NUP210L	Concordant	Yes		31701892
4	PD-UC	1	205663993	205757824	RAB7L1	Concordant	Yes
5	PD-CD	1	226954879	226965334	RPS27P5	Antagonistic	Yes
6	PD-CD & PD-UC	1	155033317	155816085	EFNA3	Ambiguous / Antagonistic	No	33067333	31701892
7	PD-CD & PD-UC	1	161472158	161474825	FCGR2A	Antagonistic / Antagonistic	No	33067333	31701892
8	PD-CD & PD-UC	1	200874375	201032273	MROH3P	Concordant / Concordant	No	28586827	32201043
9	PD-UC	2	61107886	61837947	XPO1	Ambiguous	Yes
10	PD-CD	2	148534374	148956584	MBD5	Antagonistic	Yes
11	PD-CD & PD-UC	2	102605823	102650377	IL1R2	Antagonistic / Concordant	No		31701892, 32201043
12	PD-UC	2	219052546	219191569	PNKD:TMBIM1	Antagonistic	Yes
13	PD-CD & PD-UC	3	48446237	49749976	IP6K2	Ambiguous / Concordant	Yes		31701892
14	PD-CD	4	103001649	103387161	SLC39A8	Antagonistic	Yes
15	PD-CD & PD-UC	6	27607111	28168326	HIST1H2BO	Antagonistic / Concordant	Yes		31701892
16	PD-CD & PD-UC	6	29604683	32961766	MHC	Concordant / Concordant	No	28586827, 33067333	31701892
17	PD-UC	8	116409058	116437154	TRPS1	Concordant	Yes
18	PD-CD	9	4946261	4950144	HNRNPA1P41	Concordant	Yes
19	PD-UC	11	58174653	58434545	GLYAT	Concordant	Yes
20	PD-CD	12	39306511	41036198	SLC2A13	Concordant	No	28586827, 33067333, 29321258	31701892
21	PD-CD	14	88365902	88389540	GALC	Antagonistic	No	33067333	31701892
22	PD-CD	15	63792023	63884462	USP3	Concordant	Yes
23	PD-CD	16	11697890	11727983	LITAF	Antagonistic	Yes
24	PD-CD	16	30592110	30877636	ZNF629	Concordant	Yes
25	PD-CD	16	50317816	50329374	ADCY7	Antagonistic	Yes
26	PD-CD	16	50715185	50845533	NOD2	Concordant	No	33067333	31701892
27	PD-CD & PD-UC	16	28338039	29001460	RABEP2	Antagonistic / Antagonistic	Yes		31701892
28	PD-CD	17	42292020	42330171	SLC4A1	Concordant	Yes		31701892
29	PD-CD	17	43463493	44865603	KANSL1	Concordant	No	28586827	31701892
30	PD-CD & PD-UC	17	40568094	40824834	ATP6V0A1	Concordant / Concordant	Yes		31701892
31	PD-CD & PD-UC	21	16804330	16841303	AJ006998.2	Concordant / Concordant	Yes
32	PD-CD	22	41637119	42043585	PHF5A	Antagonistic	Yes
